# Supplementary material for: Dichlorido{μ-6,6′-dimeth­oxy-2,2′-[o-phenyl­enebis(nitrilo­methyl­idyne)]diphenolato}(dimethyl sulfoxide)lead(II)zinc(II) N,N-dimethyl­formamide solvate
Source: Acta Crystallogr Sect E Struct Rep Online. 2008 Oct 25;64(Pt 11):m1460. doi: 10.1107/S1600536808034338 (PMC2959625; doi:10.1107/S1600536808034338)
Supplement: Supplementary file 1 [file e-64-m1460-sup1.cif]

##############################################################################
###                                                                        ###
###        Electronic paper (Acta Crystallographica Section E)             ###
###                                                                        ###
##############################################################################
#                                                                            #
# This CIF contains the data in a paper accepted for publication in Acta     #
# Crystallographica Section E. It conforms to the requirements of Notes      #
# for Authors for Section E, and has been peer reviewed under the auspices   #
# of the IUCr Commission on Journals.                                        #
#                                                                            #
# Full details of the Crystallographic Information File format               #
# are given in the paper "The Crystallographic Information File (CIF):       #
# a New Standard Archive File for Crystallography" by S. R. Hall, F. H.      #
# Allen and I. D. Brown [Acta Cryst. (1991), A47, 655-685].                  #
#                                                                            #
# The current version of the core CIF dictionary is obtainable from          #
# ftp://ftp.iucr.org/pub/cif_core.dic. The current version number is 2.4.    #
#                                                                            #
# Software is freely available for graphical display of the structure(s) in  #
# this CIF.  For information consult the CIF home page http://www.iucr.org/  #
# cif/home.html                                                              #
#                                                                            #
# This file may be used for bona fide research purposes within the           #
# scientific community so long as proper attribution is given to the journal # 
# article from which it was obtained.                                        #
#                                                                            #
##############################################################################
                                             
data_global
_audit_creation_method     'SHELXL97'
_journal_data_validation_number     ?
_journal_date_recd_electronic     2008-10-08
_journal_date_accepted     2008-10-21
_journal_name_full     'Acta Crystallographica, Section E'
_journal_year     2008
_journal_volume     64
_journal_issue     11
_journal_page_first     m1460
_journal_page_last     m1460
_journal_paper_category     QM
_journal_coeditor_code     IS2345
_publ_contact_author_name     'Dr Lifang Zhang'
_publ_contact_author_address
;
School of Chemistry & Chemical Technology
Shandong University
Jinan 250100
People's Republic of China
;
_publ_contact_author_email     'Zhanglf@sdu.edu.cn'
_publ_contact_author_Phone     '0086-531-88362319'
_publ_section_title
;\
Dichlorido{\m-6,6'-dimethoxy-2,2'-[<i>o</i>-phenylenebis(nitrilomethylidyne)]\
diphenolato}(dimethyl sulfoxide)lead(II)zinc(II)
<i>N</i>,<i>N</i>-dimethylformamide solvate
;
loop_
    _publ_author_name
    _publ_author_address
    'Hailong Wang'
;
School of Chemistry & Chemical Technology
Shandong University
Jinan 250100
People's Republic of China
;
    'Daopeng Zhang'
;
School of Chemistry & Chemical Technology
Shandong University
Jinan 250100
People's Republic of China
;
    'Laijin Tian'
;
School of Chemistry & Chemical Technology
Shandong University
Jinan 250100
People's Republic of China
;
    'Li-Fang Zhang'
;
School of Chemistry & Chemical Technology
Shandong University
Jinan 250100
People's Republic of China
;
data_I
_audit_creation_method     SHELXL-97
_chemical_name_systematic
;
Dichlorido-1\kCl,2\kCl-{\m-6,6'-dimethoxy-2,2'-[o-
phenylenebis(nitrilomethylidyne)]diphenolato-
1\k^4^O^1^,N,N',O^1'^:2\k^4^O,O',O'',O''}(dimethyl
sulfoxide-2\kO)lead(II)zinc(II) <i>N</i>,<i>N</i>-dimethylformamide
solvate
;
_chemical_name_common     ?
_chemical_formula_moiety     'C24 H24 Cl2 N2 O5 Pb S Zn, C3 H7 N O '
_chemical_formula_sum     'C27 H31 Cl2 N3 O6 Pb S Zn'
_chemical_formula_iupac     '[Pb Zn (C22 H18 N2 O4) Cl2 (C2 H6 O S)], C3 H7 N O'
_chemical_formula_weight     869.07
_chemical_melting_point     ?
_symmetry_cell_setting     Monoclinic
_symmetry_space_group_name_H-M     'P 21/c'
_symmetry_space_group_name_Hall     '-P2ybc'
loop_
    _symmetry_equiv_pos_as_xyz
    'x, y, z'
    '-x, y+1/2, -z+1/2'
    '-x, -y, -z'
    'x, -y-1/2, z-1/2'
_cell_length_a     15.2850(7)
_cell_length_b     18.8433(8)
_cell_length_c     10.7343(5)
_cell_angle_alpha     90.00
_cell_angle_beta     94.7710(10)
_cell_angle_gamma     90.00
_cell_volume     3081.0(2)
_cell_formula_units_Z     4
_cell_measurement_reflns_used     5739
_cell_measurement_theta_min     1.7
_cell_measurement_theta_max     27.5
_cell_measurement_temperature     295(2)
_exptl_crystal_description     block
_exptl_crystal_colour     yellow
_exptl_crystal_size_max     0.2
_exptl_crystal_size_mid     0.15
_exptl_crystal_size_min     0.1
_exptl_crystal_density_diffrn     1.874
_exptl_crystal_density_meas     ?
_exptl_crystal_density_method     'not measured'
_exptl_crystal_F_000     1696
_exptl_absorpt_coefficient_mu     6.522
_exptl_absorpt_correction_type     'multi-scan'
_exptl_absorpt_process_details     '(<i>SADABS</i>; Sheldrick, 2003)'
_exptl_absorpt_correction_T_min     0.343
_exptl_absorpt_correction_T_max     0.518
_exptl_special_details
;
;
_diffrn_ambient_temperature     295(2)
_diffrn_radiation_type     MoK\a
_diffrn_radiation_wavelength     0.71073
_diffrn_radiation_source     'fine-focus sealed tube'
_diffrn_radiation_monochromator     graphite
_diffrn_measurement_device_type     'Bruker APEX CCD area-detector'
_diffrn_measurement_method     \w
_diffrn_detector_area_resol_mean     ?
_diffrn_reflns_number     18055
_diffrn_reflns_av_R_equivalents     0.0393
_diffrn_reflns_av_sigmaI/netI     0.0552
_diffrn_reflns_theta_min     1.72
_diffrn_reflns_theta_max     27.54
_diffrn_reflns_theta_full     27.54
_diffrn_measured_fraction_theta_max     0.986
_diffrn_measured_fraction_theta_full     0.986
_diffrn_reflns_limit_h_min     -19
_diffrn_reflns_limit_h_max     15
_diffrn_reflns_limit_k_min     -23
_diffrn_reflns_limit_k_max     24
_diffrn_reflns_limit_l_min     -13
_diffrn_reflns_limit_l_max     12
_diffrn_standards_number     0
_diffrn_standards_interval_count     0
_diffrn_standards_interval_time     0
_diffrn_standards_decay_%     ?
_refine_special_details
;
Refinement of <i>F</i>^2^ against ALL reflections. The weighted <i>R</i>-factor
<i>wR</i> and goodness of fit <i>S</i> are based on <i>F</i>^2^, conventional
<i>R</i>-factors <i>R</i> are based on <i>F</i>, with <i>F</i> set to zero for
negative <i>F</i>^2^. The threshold expression of <i>F</i>^2^ >
\s(<i>F</i>^2^) is used only for calculating <i>R</i>-factors(gt) <i>etc</i>.
and is not relevant to the choice of reflections for refinement.
<i>R</i>-factors based on <i>F</i>^2^ are statistically about twice as large
as those based on <i>F</i>, and <i>R</i>- factors based on ALL data will be
even larger.
;
_reflns_number_total     6997
_reflns_number_gt     4923
_reflns_threshold_expression     I>2\s(I)
_refine_ls_structure_factor_coef     Fsqd
_refine_ls_matrix_type     full
_refine_ls_R_factor_all     0.0663
_refine_ls_R_factor_gt     0.0358
_refine_ls_wR_factor_gt     0.0649
_refine_ls_wR_factor_ref     0.0733
_refine_ls_goodness_of_fit_ref     0.989
_refine_ls_restrained_S_all     0.997
_refine_ls_number_reflns     6997
_refine_ls_number_parameters     387
_refine_ls_number_restraints     28
_refine_ls_hydrogen_treatment     constr
_refine_ls_weighting_scheme     calc
_refine_ls_weighting_details
                 'calc w=1/[\s^2^(Fo^2^)+(0.0296P)^2^] where P=(Fo^2^+2Fc^2^)/3'
_atom_sites_solution_hydrogens     geom
_atom_sites_solution_primary     direct
_atom_sites_solution_secondary     difmap
_refine_ls_shift/su_max     0.001
_refine_ls_shift/su_mean     0.000
_refine_diff_density_max     0.752
_refine_diff_density_min     -0.614
_refine_ls_extinction_method     none
_refine_ls_extinction_coef     ?
loop_
    _atom_type_symbol
    _atom_type_description
    _atom_type_scat_dispersion_real
    _atom_type_scat_dispersion_imag
    _atom_type_scat_source
    'C' 'C' 0.0033 0.0016
                         'International Tables Vol C Tables 4.2.6.8 and 6.1.1.4'
    'H' 'H' 0.0000 0.0000
                         'International Tables Vol C Tables 4.2.6.8 and 6.1.1.4'
    'N' 'N' 0.0061 0.0033
                         'International Tables Vol C Tables 4.2.6.8 and 6.1.1.4'
    'O' 'O' 0.0106 0.0060
                         'International Tables Vol C Tables 4.2.6.8 and 6.1.1.4'
    'Zn' 'Zn' 0.2839 1.4301
                         'International Tables Vol C Tables 4.2.6.8 and 6.1.1.4'
    'Pb' 'Pb' -3.3944 10.1111
                         'International Tables Vol C Tables 4.2.6.8 and 6.1.1.4'
    'Cl' 'Cl' 0.1484 0.1585
                         'International Tables Vol C Tables 4.2.6.8 and 6.1.1.4'
    'S' 'S' 0.1246 0.1234
                         'International Tables Vol C Tables 4.2.6.8 and 6.1.1.4'
_computing_data_collection     'SMART (Bruker, 2001)'
_computing_cell_refinement     'SAINT (Bruker, 2001)'
_computing_data_reduction     'SAINT (Bruker, 2001)'
_computing_structure_solution     'SHELXS97 (Sheldrick, 2008)'
_computing_structure_refinement     'SHELXL97 (Sheldrick, 2008)'
_computing_molecular_graphics     'SHELXTL (Sheldrick, 2008)'
_computing_publication_material     'SHELXTL (Sheldrick, 2008)'
loop_
    _atom_site_type_symbol
    _atom_site_label
    _atom_site_fract_x
    _atom_site_fract_y
    _atom_site_fract_z
    _atom_site_U_iso_or_equiv
    _atom_site_adp_type
    _atom_site_calc_flag
    _atom_site_refinement_flags
    _atom_site_occupancy
    _atom_site_disorder_assembly
    _atom_site_disorder_group
    C C1 0.9922(4) 0.5643(3) -0.2068(8) 0.092(2) Uani d . 1 . .
    H H1A 1.0047 0.6013 -0.1464 0.138 Uiso calc R 1 . .
    H H1B 0.9834 0.5848 -0.2888 0.138 Uiso calc R 1 . .
    H H1C 1.0406 0.5318 -0.2041 0.138 Uiso calc R 1 . .
    C C2 0.8849(3) 0.4724(3) -0.2534(5) 0.0464(12) Uani d . 1 . .
    C C3 0.9128(4) 0.4565(3) -0.3684(5) 0.0594(15) Uani d . 1 . .
    H H3 0.9561 0.4841 -0.4004 0.071 Uiso calc R 1 . .
    C C4 0.8775(4) 0.4007(3) -0.4364(5) 0.0615(16) Uani d . 1 . .
    H H4 0.8966 0.3910 -0.5147 0.074 Uiso calc R 1 . .
    C C5 0.8147(3) 0.3591(3) -0.3907(5) 0.0535(14) Uani d . 1 . .
    H H5 0.7913 0.3212 -0.4380 0.064 Uiso calc R 1 . .
    C C6 0.7850(3) 0.3730(2) -0.2721(4) 0.0384(11) Uani d . 1 . .
    C C7 0.8183(3) 0.4316(2) -0.2022(4) 0.0396(11) Uani d . 1 . .
    C C8 0.7195(3) 0.3250(2) -0.2308(4) 0.0387(11) Uani d . 1 . .
    H H8 0.6966 0.2912 -0.2876 0.046 Uiso calc R 1 . .
    C C9 0.6238(3) 0.2772(2) -0.0917(4) 0.0340(10) Uani d . 1 . .
    C C10 0.6124(3) 0.2101(2) -0.1400(4) 0.0458(12) Uani d . 1 . .
    H H10 0.6504 0.1929 -0.1964 0.055 Uiso calc R 1 . .
    C C11 0.5449(3) 0.1680(3) -0.1049(5) 0.0503(13) Uani d . 1 . .
    H H11 0.5370 0.1227 -0.1386 0.060 Uiso calc R 1 . .
    C C12 0.4890(3) 0.1927(3) -0.0202(5) 0.0497(13) Uani d . 1 . .
    H H12 0.4429 0.1643 0.0018 0.060 Uiso calc R 1 . .
    C C13 0.5009(3) 0.2587(2) 0.0317(4) 0.0440(12) Uani d . 1 . .
    H H13 0.4636 0.2747 0.0898 0.053 Uiso calc R 1 . .
    C C14 0.5687(3) 0.3017(2) -0.0023(4) 0.0338(10) Uani d . 1 . .
    C C15 0.5294(3) 0.4084(2) 0.0968(4) 0.0329(10) Uani d . 1 . .
    H H15 0.4743 0.3883 0.1023 0.040 Uiso calc R 1 . .
    C C16 0.5433(3) 0.4791(2) 0.1456(4) 0.0333(10) Uani d . 1 . .
    C C17 0.4754(3) 0.5081(3) 0.2123(4) 0.0414(12) Uani d . 1 . .
    H H17 0.4262 0.4807 0.2241 0.050 Uiso calc R 1 . .
    C C18 0.4806(3) 0.5746(3) 0.2589(5) 0.0493(13) Uani d . 1 . .
    H H18 0.4371 0.5916 0.3067 0.059 Uiso calc R 1 . .
    C C19 0.5518(3) 0.6180(2) 0.2349(4) 0.0429(12) Uani d . 1 . .
    H H19 0.5542 0.6645 0.2638 0.051 Uiso calc R 1 . .
    C C20 0.6174(3) 0.5923(2) 0.1696(4) 0.0377(11) Uani d . 1 . .
    C C25 0.7952(4) 0.5309(4) 0.3414(6) 0.0688(17) Uani d . 1 . .
    H H25 0.7753 0.4877 0.3083 0.083 Uiso calc R 1 . .
    C C23 0.7891(5) 0.6193(4) 0.4986(6) 0.105(3) Uani d . 1 . .
    H H23A 0.7556 0.6292 0.5683 0.158 Uiso calc R 1 . .
    H H23B 0.7822 0.6575 0.4395 0.158 Uiso calc R 1 . .
    H H23C 0.8500 0.6145 0.5274 0.158 Uiso calc R 1 . .
    C C24 0.6895(4) 0.5155(4) 0.4933(6) 0.092(2) Uani d . 1 . .
    H H24A 0.6710 0.5410 0.5639 0.138 Uiso calc R 1 . .
    H H24B 0.7109 0.4696 0.5197 0.138 Uiso calc R 1 . .
    H H24C 0.6406 0.5101 0.4318 0.138 Uiso calc R 1 . .
    C C21 0.6168(3) 0.5213(2) 0.1249(4) 0.0343(10) Uani d . 1 . .
    C C22 0.6974(4) 0.7029(3) 0.1830(6) 0.0630(16) Uani d . 1 . .
    H H22A 0.7504 0.7230 0.1565 0.095 Uiso calc R 1 . .
    H H22C 0.6992 0.7041 0.2726 0.095 Uiso calc R 1 . .
    H H22B 0.6479 0.7298 0.1483 0.095 Uiso calc R 1 . .
    N N1 0.6903(2) 0.32535(18) -0.1215(3) 0.0351(9) Uani d . 1 . .
    N N2 0.5875(2) 0.37078(18) 0.0461(3) 0.0337(8) Uani d . 1 . .
    N N3 0.7585(3) 0.5545(3) 0.4398(5) 0.0637(13) Uani d . 1 . .
    O O3 0.6844(2) 0.49968(15) 0.0660(3) 0.0412(8) Uani d . 1 A .
    O O2 0.7936(2) 0.45072(16) -0.0930(3) 0.0452(8) Uani d . 1 A .
    O O1 0.9148(2) 0.52743(19) -0.1786(4) 0.0606(10) Uani d . 1 . .
    O O6 0.8536(3) 0.5608(3) 0.2891(5) 0.0903(15) Uani d . 1 . .
    O O4 0.6892(2) 0.63108(17) 0.1411(3) 0.0521(9) Uani d . 1 A .
    Zn Zn1 0.71596(3) 0.39911(3) 0.01970(5) 0.03524(13) Uani d D 1 . .
    Pb Pb1 0.805850(13) 0.569995(10) 0.003745(18) 0.04440(7) Uani d . 1 . .
    Cl Cl1 0.70822(10) 0.63063(8) -0.17678(14) 0.0672(4) Uani d . 1 A .
    Cl Cl2 0.80237(8) 0.34936(7) 0.17826(12) 0.0528(3) Uani d . 1 . .
    C C27 0.9574(13) 0.7236(9) 0.2609(7) 0.098(3) Uani d PDU 0.576(2) A 1
    H H27A 0.9198 0.7548 0.3027 0.147 Uiso calc PR 0.576(2) A 1
    H H27B 1.0163 0.7271 0.2992 0.147 Uiso calc PR 0.576(2) A 1
    H H27C 0.9371 0.6756 0.2672 0.147 Uiso calc PR 0.576(2) A 1
    C C26 1.0639(6) 0.7110(7) 0.087(2) 0.074(3) Uani d PD 0.576(2) A 1
    H H26A 1.0806 0.7151 0.0031 0.111 Uiso calc PR 0.576(2) A 1
    H H26B 1.0632 0.6618 0.1104 0.111 Uiso calc PR 0.576(2) A 1
    H H26C 1.1055 0.7360 0.1429 0.111 Uiso calc PR 0.576(2) A 1
    S S1 0.95576(17) 0.74864(13) 0.0961(2) 0.0599(5) Uani d PDU 0.576(2) A 1
    O O5 0.8885(11) 0.6987(5) 0.0345(17) 0.073(5) Uani d PD 0.576(2) A 1
    C C27' 0.9400(18) 0.7406(10) 0.2440(14) 0.098(3) Uani d PDU 0.424(2) A 2
    H H27D 0.9102 0.7137 0.3036 0.147 Uiso calc PR 0.424(2) A 2
    H H27E 0.8995 0.7731 0.2012 0.147 Uiso calc PR 0.424(2) A 2
    H H27F 0.9874 0.7667 0.2867 0.147 Uiso calc PR 0.424(2) A 2
    C C26' 1.0592(10) 0.7461(8) 0.080(3) 0.074(3) Uani d PD 0.424(2) A 2
    H H26D 1.0844 0.7296 0.0062 0.111 Uiso calc PR 0.424(2) A 2
    H H26E 1.1050 0.7539 0.1452 0.111 Uiso calc PR 0.424(2) A 2
    H H26F 1.0282 0.7897 0.0618 0.111 Uiso calc PR 0.424(2) A 2
    S S1' 0.9837(2) 0.68004(18) 0.1302(3) 0.0599(5) Uani d PDU 0.424(2) A 2
    O O5' 0.9125(17) 0.6873(8) 0.027(2) 0.073(5) Uani d PD 0.424(2) A 2
loop_
    _atom_site_aniso_label
    _atom_site_aniso_U_11
    _atom_site_aniso_U_22
    _atom_site_aniso_U_33
    _atom_site_aniso_U_12
    _atom_site_aniso_U_13
    _atom_site_aniso_U_23
    C1 0.073(5) 0.080(5) 0.129(7) -0.032(4) 0.042(4) -0.012(4)
    C2 0.045(3) 0.039(3) 0.057(3) 0.002(2) 0.016(3) 0.007(3)
    C3 0.063(4) 0.057(3) 0.064(4) 0.002(3) 0.036(3) 0.008(3)
    C4 0.078(4) 0.063(4) 0.049(3) -0.003(3) 0.037(3) -0.001(3)
    C5 0.061(4) 0.057(3) 0.044(3) 0.004(3) 0.019(3) -0.004(3)
    C6 0.045(3) 0.036(3) 0.035(3) 0.005(2) 0.008(2) 0.002(2)
    C7 0.040(3) 0.041(3) 0.039(3) 0.010(2) 0.010(2) 0.007(2)
    C8 0.042(3) 0.035(3) 0.039(3) 0.006(2) 0.004(2) -0.003(2)
    C9 0.040(3) 0.029(2) 0.033(3) -0.005(2) 0.002(2) -0.0033(19)
    C10 0.065(3) 0.035(3) 0.039(3) -0.004(2) 0.010(2) -0.005(2)
    C11 0.077(4) 0.029(3) 0.045(3) -0.011(3) 0.004(3) -0.008(2)
    C12 0.057(3) 0.047(3) 0.046(3) -0.019(3) 0.008(3) -0.004(2)
    C13 0.052(3) 0.041(3) 0.040(3) -0.009(2) 0.010(2) 0.001(2)
    C14 0.038(3) 0.033(2) 0.031(2) -0.006(2) 0.004(2) 0.0015(19)
    C15 0.033(3) 0.035(2) 0.031(2) -0.0024(19) 0.0039(19) 0.0039(19)
    C16 0.040(3) 0.030(2) 0.030(2) 0.005(2) 0.003(2) -0.0005(19)
    C17 0.043(3) 0.045(3) 0.036(3) 0.007(2) 0.004(2) 0.001(2)
    C18 0.049(3) 0.050(3) 0.048(3) 0.015(3) 0.004(2) -0.010(3)
    C19 0.057(3) 0.033(3) 0.038(3) 0.011(2) 0.001(2) -0.004(2)
    C20 0.048(3) 0.030(2) 0.034(3) 0.001(2) -0.001(2) 0.000(2)
    C25 0.079(5) 0.074(4) 0.052(4) 0.005(4) -0.002(3) -0.002(3)
    C23 0.150(7) 0.088(6) 0.076(5) -0.002(5) 0.007(5) -0.013(4)
    C24 0.075(5) 0.100(6) 0.103(6) 0.013(4) 0.018(4) 0.044(5)
    C21 0.045(3) 0.032(3) 0.026(2) 0.004(2) 0.004(2) 0.0034(19)
    C22 0.073(4) 0.033(3) 0.083(4) -0.004(3) 0.004(3) -0.012(3)
    N1 0.039(2) 0.031(2) 0.036(2) 0.0011(17) 0.0061(17) -0.0043(17)
    N2 0.042(2) 0.029(2) 0.031(2) -0.0039(17) 0.0049(17) -0.0003(16)
    N3 0.074(3) 0.067(3) 0.050(3) 0.005(3) 0.003(3) 0.007(3)
    O3 0.045(2) 0.0313(17) 0.049(2) -0.0054(14) 0.0186(15) -0.0070(15)
    O2 0.057(2) 0.0389(19) 0.043(2) -0.0104(15) 0.0244(16) -0.0070(15)
    O1 0.052(2) 0.056(2) 0.077(3) -0.0158(19) 0.0308(19) -0.002(2)
    O6 0.084(3) 0.107(4) 0.084(3) 0.009(3) 0.027(3) 0.005(3)
    O4 0.066(2) 0.0349(19) 0.057(2) -0.0089(17) 0.0159(18) -0.0100(17)
    Zn1 0.0403(3) 0.0300(3) 0.0366(3) -0.0041(2) 0.0101(2) -0.0017(2)
    Pb1 0.04989(13) 0.04072(11) 0.04396(12) -0.01222(9) 0.01203(8) -0.00356(9)
    Cl1 0.0783(10) 0.0622(9) 0.0613(9) -0.0068(8) 0.0069(7) 0.0132(7)
    Cl2 0.0503(8) 0.0548(8) 0.0523(8) -0.0035(6) -0.0015(6) 0.0091(6)
    C27 0.103(4) 0.106(4) 0.083(4) -0.004(3) 0.006(3) -0.001(3)
    C26 0.058(5) 0.074(11) 0.085(6) 0.017(7) -0.017(4) 0.003(11)
    S1 0.0670(14) 0.0486(11) 0.0625(13) -0.0105(10) -0.0049(10) 0.0059(10)
    O5 0.057(10) 0.099(5) 0.063(3) -0.039(6) 0.007(6) -0.021(4)
    C27' 0.103(4) 0.106(4) 0.083(4) -0.004(3) 0.006(3) -0.001(3)
    C26' 0.058(5) 0.074(11) 0.085(6) 0.017(7) -0.017(4) 0.003(11)
    S1' 0.0670(14) 0.0486(11) 0.0625(13) -0.0105(10) -0.0049(10) 0.0059(10)
    O5' 0.057(10) 0.099(5) 0.063(3) -0.039(6) 0.007(6) -0.021(4)
_geom_special_details
;
All e.s.d.'s (except the e.s.d. in the dihedral angle between two l.s. planes)
are estimated using the full covariance matrix. The cell e.s.d.'s are taken
into account individually in the estimation of e.s.d.'s in distances, angles
and torsion angles; correlations between e.s.d.'s in cell parameters are only
used when they are defined by crystal symmetry. An approximate (isotropic)
treatment of cell e.s.d.'s is used for estimating e.s.d.'s involving l.s.
planes.
;
loop_
    _geom_bond_atom_site_label_1
    _geom_bond_atom_site_label_2
    _geom_bond_site_symmetry_2
    _geom_bond_distance
    _geom_bond_publ_flag
    C1 O1 . 1.427(6) ?
    C1 H1A . 0.9600 ?
    C1 H1B . 0.9600 ?
    C1 H1C . 0.9600 ?
    C2 O1 . 1.367(6) ?
    C2 C3 . 1.372(7) ?
    C2 C7 . 1.422(6) ?
    C3 C4 . 1.365(8) ?
    C3 H3 . 0.9300 ?
    C4 C5 . 1.362(7) ?
    C4 H4 . 0.9300 ?
    C5 C6 . 1.412(6) ?
    C5 H5 . 0.9300 ?
    C6 C7 . 1.406(6) ?
    C6 C8 . 1.446(6) ?
    C7 O2 . 1.312(5) ?
    C8 N1 . 1.290(5) ?
    C8 H8 . 0.9300 ?
    C9 C10 . 1.372(6) ?
    C9 C14 . 1.406(6) ?
    C9 N1 . 1.419(5) ?
    C10 C11 . 1.379(6) ?
    C10 H10 . 0.9300 ?
    C11 C12 . 1.379(7) ?
    C11 H11 . 0.9300 ?
    C12 C13 . 1.369(6) ?
    C12 H12 . 0.9300 ?
    C13 C14 . 1.388(6) ?
    C13 H13 . 0.9300 ?
    C14 N2 . 1.422(5) ?
    C15 N2 . 1.292(5) ?
    C15 C16 . 1.441(6) ?
    C15 H15 . 0.9300 ?
    C16 C21 . 1.409(6) ?
    C16 C17 . 1.418(6) ?
    C17 C18 . 1.349(6) ?
    C17 H17 . 0.9300 ?
    C18 C19 . 1.402(7) ?
    C18 H18 . 0.9300 ?
    C19 C20 . 1.359(6) ?
    C19 H19 . 0.9300 ?
    C20 O4 . 1.375(5) ?
    C20 C21 . 1.421(6) ?
    C25 O6 . 1.230(7) ?
    C25 N3 . 1.314(7) ?
    C25 H25 . 0.9300 ?
    C23 N3 . 1.436(8) ?
    C23 H23A . 0.9600 ?
    C23 H23B . 0.9600 ?
    C23 H23C . 0.9600 ?
    C24 N3 . 1.443(7) ?
    C24 H24A . 0.9600 ?
    C24 H24B . 0.9600 ?
    C24 H24C . 0.9600 ?
    C21 O3 . 1.319(5) ?
    C22 O4 . 1.428(5) ?
    C22 H22A . 0.9600 ?
    C22 H22C . 0.9600 ?
    C22 H22B . 0.9600 ?
    Zn1 N1 . 2.070(4) y
    Zn1 N2 . 2.077(3) y
    Zn1 O3 . 2.028(3) y
    Zn1 O2 . 2.014(3) y
    Zn1 Cl2 . 2.2686(14) y
    Pb1 O1 . 2.791(4) y
    Pb1 O2 . 2.476(3) y
    Pb1 O3 . 2.420(3) y
    Pb1 O4 . 2.667(3) y
    Pb1 O5 . 2.741(5) y
    Pb1 O5' . 2.746(7) y
    Pb1 Cl1 . 2.6088(15) y
    C27 S1 . 1.829(6) ?
    C27 H27A . 0.9600 ?
    C27 H27B . 0.9600 ?
    C27 H27C . 0.9600 ?
    C26 S1 . 1.809(6) ?
    C26 H26A . 0.9600 ?
    C26 H26B . 0.9600 ?
    C26 H26C . 0.9600 ?
    S1 O5 . 1.506(5) ?
    C27' S1' . 1.838(7) ?
    C27' H27D . 0.9600 ?
    C27' H27E . 0.9600 ?
    C27' H27F . 0.9600 ?
    C26' S1' . 1.809(6) ?
    C26' H26D . 0.9600 ?
    C26' H26E . 0.9600 ?
    C26' H26F . 0.9600 ?
    S1' O5' . 1.492(7) ?
loop_
    _geom_angle_atom_site_label_1
    _geom_angle_atom_site_label_2
    _geom_angle_atom_site_label_3
    _geom_angle_site_symmetry_1
    _geom_angle_site_symmetry_3
    _geom_angle
    _geom_angle_publ_flag
    O1 C1 H1A . . 109.5 ?
    O1 C1 H1B . . 109.5 ?
    H1A C1 H1B . . 109.5 ?
    O1 C1 H1C . . 109.5 ?
    H1A C1 H1C . . 109.5 ?
    H1B C1 H1C . . 109.5 ?
    O1 C2 C3 . . 125.5(5) ?
    O1 C2 C7 . . 113.5(4) ?
    C3 C2 C7 . . 121.0(5) ?
    C4 C3 C2 . . 120.7(5) ?
    C4 C3 H3 . . 119.6 ?
    C2 C3 H3 . . 119.6 ?
    C5 C4 C3 . . 120.6(5) ?
    C5 C4 H4 . . 119.7 ?
    C3 C4 H4 . . 119.7 ?
    C4 C5 C6 . . 120.5(5) ?
    C4 C5 H5 . . 119.8 ?
    C6 C5 H5 . . 119.8 ?
    C7 C6 C5 . . 119.8(4) ?
    C7 C6 C8 . . 123.9(4) ?
    C5 C6 C8 . . 116.3(4) ?
    O2 C7 C6 . . 125.0(4) ?
    O2 C7 C2 . . 117.8(4) ?
    C6 C7 C2 . . 117.2(4) ?
    N1 C8 C6 . . 125.2(4) ?
    N1 C8 H8 . . 117.4 ?
    C6 C8 H8 . . 117.4 ?
    C10 C9 C14 . . 119.8(4) ?
    C10 C9 N1 . . 125.1(4) ?
    C14 C9 N1 . . 115.1(4) ?
    C9 C10 C11 . . 120.0(5) ?
    C9 C10 H10 . . 120.0 ?
    C11 C10 H10 . . 120.0 ?
    C10 C11 C12 . . 120.3(4) ?
    C10 C11 H11 . . 119.8 ?
    C12 C11 H11 . . 119.8 ?
    C13 C12 C11 . . 120.4(5) ?
    C13 C12 H12 . . 119.8 ?
    C11 C12 H12 . . 119.8 ?
    C12 C13 C14 . . 120.1(4) ?
    C12 C13 H13 . . 120.0 ?
    C14 C13 H13 . . 120.0 ?
    C13 C14 C9 . . 119.3(4) ?
    C13 C14 N2 . . 124.8(4) ?
    C9 C14 N2 . . 115.8(4) ?
    N2 C15 C16 . . 125.1(4) ?
    N2 C15 H15 . . 117.5 ?
    C16 C15 H15 . . 117.5 ?
    C21 C16 C17 . . 119.3(4) ?
    C21 C16 C15 . . 124.0(4) ?
    C17 C16 C15 . . 116.6(4) ?
    C18 C17 C16 . . 121.5(5) ?
    C18 C17 H17 . . 119.3 ?
    C16 C17 H17 . . 119.3 ?
    C17 C18 C19 . . 119.7(5) ?
    C17 C18 H18 . . 120.1 ?
    C19 C18 H18 . . 120.1 ?
    C20 C19 C18 . . 120.2(4) ?
    C20 C19 H19 . . 119.9 ?
    C18 C19 H19 . . 119.9 ?
    C19 C20 O4 . . 124.2(4) ?
    C19 C20 C21 . . 121.8(4) ?
    O4 C20 C21 . . 114.0(4) ?
    O6 C25 N3 . . 125.9(6) ?
    O6 C25 H25 . . 117.0 ?
    N3 C25 H25 . . 117.0 ?
    N3 C23 H23A . . 109.5 ?
    N3 C23 H23B . . 109.5 ?
    H23A C23 H23B . . 109.5 ?
    N3 C23 H23C . . 109.5 ?
    H23A C23 H23C . . 109.5 ?
    H23B C23 H23C . . 109.5 ?
    N3 C24 H24A . . 109.5 ?
    N3 C24 H24B . . 109.5 ?
    H24A C24 H24B . . 109.5 ?
    N3 C24 H24C . . 109.5 ?
    H24A C24 H24C . . 109.5 ?
    H24B C24 H24C . . 109.5 ?
    O3 C21 C16 . . 124.6(4) ?
    O3 C21 C20 . . 118.0(4) ?
    C16 C21 C20 . . 117.4(4) ?
    O4 C22 H22A . . 109.5 ?
    O4 C22 H22C . . 109.5 ?
    H22A C22 H22C . . 109.5 ?
    O4 C22 H22B . . 109.5 ?
    H22A C22 H22B . . 109.5 ?
    H22C C22 H22B . . 109.5 ?
    C8 N1 C9 . . 120.7(4) ?
    C8 N1 Zn1 . . 127.6(3) ?
    C9 N1 Zn1 . . 111.1(3) ?
    C15 N2 C14 . . 122.1(4) ?
    C15 N2 Zn1 . . 127.4(3) ?
    C14 N2 Zn1 . . 110.5(3) ?
    C25 N3 C23 . . 119.7(6) ?
    C25 N3 C24 . . 121.6(6) ?
    C23 N3 C24 . . 118.7(6) ?
    C21 O3 Zn1 . . 128.2(3) ?
    C21 O3 Pb1 . . 127.8(3) ?
    Zn1 O3 Pb1 . . 103.89(12) ?
    C7 O2 Zn1 . . 129.2(3) ?
    C7 O2 Pb1 . . 127.3(3) ?
    Zn1 O2 Pb1 . . 102.38(12) ?
    C2 O1 C1 . . 119.2(4) ?
    C20 O4 C22 . . 118.9(4) ?
    C20 O4 Pb1 . . 118.5(3) ?
    C22 O4 Pb1 . . 122.6(3) ?
    O2 Zn1 O3 . . 81.97(12) n
    O2 Zn1 N1 . . 88.26(13) n
    O3 Zn1 N1 . . 140.59(14) n
    O2 Zn1 N2 . . 144.80(14) n
    O3 Zn1 N2 . . 87.68(13) n
    N1 Zn1 N2 . . 78.68(14) n
    O2 Zn1 Cl2 . . 108.35(10) n
    O3 Zn1 Cl2 . . 109.75(10) n
    N1 Zn1 Cl2 . . 109.57(11) n
    N2 Zn1 Cl2 . . 106.82(10) n
    O3 Pb1 O2 . . 65.53(10) n
    O3 Pb1 Cl1 . . 92.31(8) n
    O2 Pb1 Cl1 . . 93.86(9) n
    O3 Pb1 O4 . . 61.32(10) n
    O2 Pb1 O4 . . 126.34(10) n
    Cl1 Pb1 O4 . . 81.62(8) n
    O3 Pb1 O5 . . 143.8(5) n
    O2 Pb1 O5 . . 150.6(5) n
    Cl1 Pb1 O5 . . 86.06(18) n
    O4 Pb1 O5 . . 82.8(5) n
    O3 Pb1 O5' . . 151.5(8) ?
    O2 Pb1 O5' . . 142.5(8) ?
    Cl1 Pb1 O5' . . 90.82(17) ?
    O4 Pb1 O5' . . 91.2(8) ?
    O5 Pb1 O5' . . 9.1(12) ?
    O5 S1 C26 . . 109.0(10) ?
    O5 S1 C27 . . 102.6(9) ?
    C26 S1 C27 . . 90.6(8) ?
    S1 O5 Pb1 . . 153.7(5) ?
    S1' C27' H27D . . 109.5 ?
    S1' C27' H27E . . 109.5 ?
    H27D C27' H27E . . 109.5 ?
    S1' C27' H27F . . 109.5 ?
    H27D C27' H27F . . 109.5 ?
    H27E C27' H27F . . 109.5 ?
    S1' C26' H26D . . 109.5 ?
    S1' C26' H26E . . 109.5 ?
    H26D C26' H26E . . 109.5 ?
    S1' C26' H26F . . 109.5 ?
    H26D C26' H26F . . 109.5 ?
    H26E C26' H26F . . 109.5 ?
    O5' S1' C26' . . 99.2(11) ?
    O5' S1' C27' . . 98.7(16) ?
    C26' S1' C27' . . 92.7(12) ?
    S1' O5' Pb1 . . 112.7(5) ?
