# Supplementary material for: Dichlorido{μ-6,6′-dimeth­oxy-2,2′-[o-phenyl­enebis(nitrilo­methyl­idyne)]diphenolato}(dimethyl sulfoxide)lead(II)zinc(II) N,N-dimethyl­formamide solvate
Source: Acta Crystallogr Sect E Struct Rep Online. 2008 Oct 25;64(Pt 11):m1460. doi: 10.1107/S1600536808034338 (PMC2959625; doi:10.1107/S1600536808034338)
Supplement: Supplementary file 2 [file e-64-m1460-Isup2.hkl]

#
# h,k,l, Fc-squared, Fo-squared, sigma(Fo-squared) and status flag
#
data_I
_shelx_title ' qq in P2(1)/c'
_shelx_refln_list_code          4
_shelx_F_calc_maximum      451.21
_exptl_crystal_F_000      1696.00
_reflns_d_resolution_high  0.7685
 
loop_
 _symmetry_equiv_pos_as_xyz
 'x, y, z'
 '-x, y+1/2, -z+1/2'
 '-x, -y, -z'
 'x, -y-1/2, z-1/2'
 
_cell_length_a    15.2850
_cell_length_b    18.8433
_cell_length_c    10.7343
_cell_angle_alpha  90.000
_cell_angle_beta   94.771
_cell_angle_gamma  90.000
 
_shelx_F_squared_multiplier     1.000
 
loop_
 _refln_index_h
 _refln_index_k
 _refln_index_l
 _refln_F_squared_calc
 _refln_F_squared_meas
 _refln_F_squared_sigma
 _refln_observed_status
   2   0   0   120396.09   122172.05   2618.32 o
   3   0   0    53434.02    52616.41   2101.86 o
   4   0   0    41596.96    42473.85   1775.17 o
   5   0   0    13563.71    14122.15    278.52 o
   6   0   0    16273.54    17607.15    340.83 o
   7   0   0     6249.96     5810.46    163.45 o
   8   0   0    75649.27    74980.78   1206.84 o
   9   0   0     3530.32     3566.90    138.17 o
  10   0   0    72429.99    71850.95   1790.56 o
  11   0   0    15729.87    15193.26    618.00 o
  12   0   0    21725.35    21624.45    783.80 o
  13   0   0     9699.97    11782.35    590.57 o
  14   0   0       92.71       39.78    193.44 o
  15   0   0     4037.11     4036.45    375.99 o
  16   0   0     1548.84     1152.88    276.34 o
  17   0   0      167.20      295.60    229.03 o
  18   0   0     1551.88     2119.65    346.47 o
  19   0   0      393.36      100.70    249.54 o
   1   1   0      547.73      500.55     38.73 o
   2   1   0    16525.31    17476.63    412.21 o
   3   1   0      701.64      708.28     41.79 o
   4   1   0      592.75      821.70     61.98 o
   5   1   0      184.27      200.12     27.97 o
   6   1   0     7119.42     6584.51    117.84 o
   7   1   0     6487.38     6522.37    122.99 o
   8   1   0      919.26      954.59     60.85 o
   9   1   0      483.85      606.06    104.66 o
  10   1   0      798.47      626.72     96.29 o
  11   1   0      398.15      303.58    136.04 o
  12   1   0      335.79      365.35    217.72 o
  13   1   0      382.40      247.07    141.79 o
  14   1   0      124.23       99.71    181.51 o
  15   1   0      747.39     1221.58    256.56 o
  16   1   0      125.20      159.85    156.64 o
  17   1   0      500.24      611.63    242.53 o
  18   1   0       12.14     -121.01    189.88 o
  19   1   0      367.19      218.24    183.69 o
   0   2   0    65286.80    70956.19   1523.22 o
   1   2   0     2958.49     3209.65     77.89 o
   2   2   0    65784.82    67485.72   1254.73 o
   3   2   0    51996.21    54800.76    700.74 o
   4   2   0      232.70      461.62    171.82 o
   5   2   0    15037.96    14876.34    252.19 o
   6   2   0     6315.27     6516.56    157.66 o
   7   2   0     3589.28     3631.79    123.13 o
   8   2   0    11396.55    10927.18    233.39 o
   9   2   0      645.40      529.82     72.92 o
  10   2   0    10585.12    10458.17    412.67 o
  11   2   0     6760.41     6461.23    280.93 o
  12   2   0     1115.87     1242.69    173.05 o
  13   2   0     1435.09     1656.84    194.07 o
  14   2   0      283.16      184.41    376.20 o
  15   2   0     2468.37     2573.10    236.24 o
  16   2   0      302.15      161.52    154.57 o
  17   2   0        8.44       67.14    160.97 o
  18   2   0      852.05     1286.32    219.01 o
  19   2   0      124.14      -23.78    175.65 o
   1   3   0    40650.51    33616.15    752.82 o
   2   3   0     7665.97     8101.24    164.23 o
   3   3   0     9135.25     9487.46    148.24 o
   4   3   0    70548.91    72835.91    931.54 o
   5   3   0    15911.15    16150.44    270.39 o
   6   3   0    59355.33    60729.67    816.81 o
   7   3   0    10537.82     9742.04    214.40 o
   8   3   0     6731.67     6220.82    171.37 o
   9   3   0    19807.55    19095.68    351.36 o
  10   3   0      233.13      261.72     91.72 o
  11   3   0     1829.52     1999.55    168.74 o
  12   3   0     3696.56     3725.17    239.50 o
  13   3   0        2.65      -58.35    127.39 o
  14   3   0     1600.84     1664.66    195.68 o
  15   3   0     3965.27     3691.66    265.97 o
  16   3   0     2653.02     2860.62    250.54 o
  17   3   0     4077.97     4590.55    311.45 o
  18   3   0      100.37       59.21    167.31 o
  19   3   0     1091.28     1373.03    262.31 o
   0   4   0    20719.26    22480.69    557.08 o
   2   4   0    74705.12    76413.64    824.13 o
   3   4   0     3586.86     3717.22    107.07 o
   4   4   0    12898.50    12571.06    174.69 o
   5   4   0     1761.22     2008.02    154.98 o
   6   4   0      139.76      285.30     54.32 o
   7   4   0     8829.32     8816.39    204.04 o
   8   4   0     5101.60     5088.20    158.42 o
   9   4   0      554.15      428.68     84.44 o
  10   4   0     8028.97     7880.10    217.62 o
  11   4   0     3420.71     3016.78    148.21 o
  12   4   0     3715.93     3482.82    231.67 o
  13   4   0     1476.87     1390.72    227.35 o
  14   4   0     1966.69     2120.07    212.72 o
  15   4   0      570.54      672.66    168.39 o
  16   4   0      363.85      413.83    136.28 o
  17   4   0       34.00      114.97    164.99 o
  18   4   0       24.09      -94.39    164.50 o
  19   4   0      121.32      458.74    201.62 o
   1   5   0    68493.42    64179.78   1428.39 o
   2   5   0    36738.14    38086.09    507.88 o
   3   5   0    11913.62    12405.22    174.45 o
   4   5   0    58919.53    61023.30    682.04 o
   5   5   0     1124.62     1259.54     92.29 o
   6   5   0    48097.93    48746.79    678.34 o
   7   5   0    16135.34    15072.56    285.45 o
   8   5   0      640.82      627.08     77.19 o
   9   5   0    17734.79    16674.06    327.25 o
  10   5   0     1033.45     1158.52    111.12 o
  11   5   0     3695.51     3671.08    236.37 o
  12   5   0     7165.43     7065.05    228.61 o
  13   5   0      105.06      218.66    144.45 o
  14   5   0     6343.16     6386.67    316.55 o
  15   5   0     1404.07     1437.40    197.81 o
  16   5   0     1195.67     1202.65    148.82 o
  17   5   0     1462.36     1419.61    163.81 o
  18   5   0        6.87       94.30    172.43 o
  19   5   0     1029.94     1348.26    237.90 o
   0   6   0    51319.65    48282.80    777.32 o
   1   6   0    12733.29    11845.54    240.32 o
   2   6   0    19957.90    20757.55    308.47 o
   3   6   0    29236.29    31479.88    377.78 o
   4   6   0     4610.22     4228.53    140.66 o
   5   6   0    25242.67    26206.40    331.28 o
   6   6   0     3522.74     3436.38     89.02 o
   7   6   0     5590.35     6230.59    212.51 o
   8   6   0     6219.78     6091.23    178.19 o
   9   6   0     5756.85     5386.31    273.12 o
  10   6   0     7439.92     7104.39    212.96 o
  11   6   0     4968.88     4619.31    185.98 o
  12   6   0     4995.25     4854.27    197.42 o
  13   6   0     8441.52     8383.57    345.58 o
  14   6   0      201.05      128.96    146.73 o
  15   6   0     1957.32     2352.14    366.36 o
  16   6   0      266.33      414.91    129.09 o
  17   6   0       11.16     -111.05    111.05 o
  18   6   0      368.23      368.49    142.48 o
  19   6   0      276.69      500.42    271.21 o
   1   7   0     2188.75     2267.31     70.01 o
   2   7   0      120.92      166.31     36.35 o
   3   7   0     1475.23     1354.48     65.28 o
   4   7   0     1186.80     1236.70     62.70 o
   5   7   0      160.47      248.40     37.58 o
   6   7   0     2151.80     2036.10     70.18 o
   7   7   0     1668.82     1760.52    100.92 o
   8   7   0     2857.49     2859.57    129.70 o
   9   7   0       96.57      140.73     73.00 o
  10   7   0     2821.73     2759.32    144.08 o
  11   7   0      187.91      178.91     88.08 o
  12   7   0      589.53      479.32    195.04 o
  13   7   0       70.52       28.24    128.32 o
  14   7   0        9.50     -127.28    127.28 o
  15   7   0      770.88      925.39    144.38 o
  16   7   0       89.34      189.79    121.14 o
  17   7   0        4.84     -116.28    116.28 o
  18   7   0      289.26      239.24    141.07 o
   0   8   0    16863.61    16524.73    373.27 o
   1   8   0    15450.96    16196.34    233.25 o
   2   8   0    10486.76    10165.29    192.45 o
   3   8   0    52238.44    52330.17    598.80 o
   4   8   0       16.97       62.09     34.25 o
   5   8   0    48854.14    49781.75    723.57 o
   6   8   0    10835.21    10461.46    300.81 o
   7   8   0    11245.71    10906.75    238.35 o
   8   8   0     7370.04     7286.82    219.19 o
   9   8   0      631.95      577.97     90.96 o
  10   8   0     8373.83     7926.89    259.52 o
  11   8   0     6832.17     6624.94    470.27 o
  12   8   0       45.90      113.03    126.61 o
  13   8   0     4836.42     4582.35    230.65 o
  14   8   0      573.92      493.26    145.95 o
  15   8   0     1884.95     2030.58    249.31 o
  16   8   0     2328.28     2294.12    181.54 o
  17   8   0      135.43      139.87    132.01 o
  18   8   0     1497.78     1226.63    176.18 o
   1   9   0     6506.26     6543.49    133.23 o
   2   9   0    28984.82    29266.83    666.07 o
   3   9   0     1792.75     1798.70     62.77 o
   4   9   0    56421.58    56361.26    658.94 o
   5   9   0     2447.69     2477.25    101.93 o
   6   9   0    32677.02    32111.15    413.64 o
   7   9   0     3934.54     3826.30    145.08 o
   8   9   0    10196.54     9811.48    237.41 o
   9   9   0     6180.03     5943.69    197.53 o
  10   9   0      179.88      122.03     87.21 o
  11   9   0     3541.11     3522.08    168.82 o
  12   9   0     3630.13     3491.34    193.73 o
  13   9   0       49.31      -22.73     91.75 o
  14   9   0     3574.76     3896.17    209.60 o
  15   9   0      495.02      432.11    251.90 o
  16   9   0     1839.09     2189.90    186.84 o
  17   9   0     1236.87     1446.61    174.26 o
  18   9   0       76.30      -38.92    162.94 o
   0  10   0      180.64       98.44     57.20 o
   1  10   0    14542.05    14916.12    289.27 o
   2  10   0      760.56      938.50     50.85 o
   3  10   0    18633.10    19192.42    220.08 o
   4  10   0      149.70       92.40     33.97 o
   5  10   0    25011.94    24794.24    339.71 o
   6  10   0     3381.66     3228.18    120.50 o
   7  10   0    10568.76    10547.46    388.50 o
   8  10   0     4560.85     4481.12    164.87 o
   9  10   0      316.90      408.99     88.19 o
  10  10   0      168.54      260.27     90.73 o
  11  10   0      133.08       94.99     94.62 o
  12  10   0      662.94      631.79     96.99 o
  13  10   0     1334.17     1368.10    119.21 o
  14  10   0     1020.62     1308.10    228.09 o
  15  10   0      245.48      179.61    122.50 o
  16  10   0     1325.51     1528.74    174.40 o
  17  10   0       13.18       43.65    243.98 o
  18  10   0      543.96      549.63    161.18 o
   1  11   0    25129.23    24445.00    342.81 o
   2  11   0     9796.13     9232.77    151.44 o
   3  11   0     4628.88     4586.73    102.73 o
   4  11   0    15031.47    14740.98    244.91 o
   5  11   0       18.55       41.85     41.87 o
   6  11   0    10081.82    10125.01    205.13 o
   7  11   0     5507.15     5423.58    153.90 o
   8  11   0      185.98      172.78     68.29 o
   9  11   0     6288.44     5982.45    232.49 o
  10  11   0     1088.04     1203.74    105.91 o
  11  11   0     3231.81     3602.40    157.19 o
  12  11   0     5558.60     5637.09    225.45 o
  13  11   0      585.64      608.11    115.94 o
  14  11   0     3698.32     3843.49    212.35 o
  15  11   0      239.66      232.89    129.54 o
  16  11   0      384.08      573.65    225.64 o
  17  11   0      401.29      379.93    145.21 o
   0  12   0     6401.64     6065.64    205.78 o
   1  12   0      691.24      595.93     61.42 o
   2  12   0     1061.34     1045.68     71.68 o
   3  12   0     3595.20     3596.74    106.74 o
   4  12   0     3227.55     3407.38    117.74 o
   5  12   0     3448.62     3456.30    123.50 o
   6  12   0     4358.41     4338.71    138.68 o
   7  12   0     3128.93     3150.64    127.90 o
   8  12   0     2868.53     3013.18    129.42 o
   9  12   0       38.61      -37.21     67.70 o
  10  12   0     1725.15     1778.32    117.62 o
  11  12   0      372.54      295.76     88.49 o
  12  12   0     1420.87     1481.56    124.01 o
  13  12   0     1278.29     1483.11    132.34 o
  14  12   0        6.91       59.10    120.43 o
  15  12   0     1186.87     1199.23    163.00 o
  16  12   0      155.19      116.93    133.91 o
  17  12   0      177.65      319.45    146.89 o
   1  13   0    19235.91    18777.62    296.18 o
   2  13   0      273.43      376.19     49.85 o
   3  13   0    12955.64    12378.92    263.85 o
   4  13   0      137.86      164.06     56.20 o
   5  13   0       10.25      -13.10     30.86 o
   6  13   0     9208.48     8988.08    227.68 o
   7  13   0     5487.09     5067.14    159.10 o
   8  13   0      793.57      818.50     89.91 o
   9  13   0     2734.10     2655.86    131.46 o
  10  13   0     2935.29     2718.38    138.88 o
  11  13   0     2185.34     2147.95    134.91 o
  12  13   0     2065.83     2003.16    140.67 o
  13  13   0      228.40      111.65    103.52 o
  14  13   0      590.43      404.21    113.19 o
  15  13   0       67.58       48.84    139.36 o
  16  13   0       92.15      114.97    160.93 o
   0  14   0     9217.28     8904.67    315.17 o
   1  14   0      860.23      992.77     77.89 o
   2  14   0    11478.16    11252.86    217.94 o
   3  14   0    20203.01    19516.40    397.33 o
   4  14   0      281.13      235.07     64.98 o
   5  14   0    29683.80    28795.43    497.85 o
   6  14   0     7923.67     7915.71    361.75 o
   7  14   0    10142.22    10523.86    270.41 o
   8  14   0    10724.26    10692.16    239.33 o
   9  14   0      520.07      741.20    142.47 o
  10  14   0     6015.48     6101.05    196.77 o
  11  14   0      702.73      709.96    105.78 o
  12  14   0      252.50      287.08    115.45 o
  13  14   0     2177.89     2138.16    176.11 o
  14  14   0      786.38      425.32    135.71 o
  15  14   0     1915.75     2522.98    300.52 o
  16  14   0     2149.42     2151.55    250.63 o
   1  15   0      672.31      794.73     80.81 o
   2  15   0       32.20       19.92     77.12 o
   3  15   0     1450.59     1469.59    121.81 o
   4  15   0      177.27      225.46     86.89 o
   5  15   0       99.01      -82.28    110.98 o
   6  15   0      666.89      943.83    247.87 o
   7  15   0      184.46      135.13     82.26 o
   8  15   0      335.01      295.34     95.67 o
   9  15   0     1439.48     1601.23    239.05 o
  10  15   0      146.88      213.21    103.78 o
  11  15   0      253.54      292.47    111.37 o
  12  15   0       10.08      -34.52    102.36 o
  13  15   0      412.73      375.14    158.45 o
  14  15   0      161.49      249.24    127.91 o
  15  15   0      138.54      243.20    176.06 o
   0  16   0     6248.42     6010.47    238.90 o
   1  16   0     1299.67     1272.63    150.20 o
   2  16   0     1059.07      955.52    109.83 o
   3  16   0     4573.66     4684.28    192.15 o
   4  16   0      490.45      674.22    138.53 o
   5  16   0     5675.37     5434.61    273.51 o
   6  16   0     4109.76     4022.57    249.72 o
   7  16   0     1171.90     1353.75    181.85 o
   8  16   0     5258.76     5227.03    293.13 o
   9  16   0       19.06      -95.15     95.15 o
  10  16   0      946.86     1004.50    137.28 o
  11  16   0      107.61      116.32    108.54 o
  12  16   0      246.59       84.51    117.51 o
  13  16   0     1269.52     1019.75    219.08 o
  14  16   0      506.56      842.85    156.62 o
  15  16   0      110.70      198.22    140.20 o
   1  17   0    23953.13    22323.52    449.46 o
   2  17   0     1855.07     1907.40    141.65 o
   3  17   0     6266.39     6259.02    236.44 o
   4  17   0      723.50     1030.33    153.86 o
   5  17   0       37.53       96.86    121.50 o
   6  17   0     1811.46     1845.59    195.33 o
   7  17   0     3248.12     3335.57    298.64 o
   8  17   0       86.65       70.11    142.73 o
   9  17   0     6039.33     5913.40    322.33 o
  10  17   0     1333.55     1134.96    200.10 o
  11  17   0     5117.94     5318.10    558.12 o
  12  17   0     2285.23     2230.55    264.41 o
  13  17   0     1149.78     1293.46    231.96 o
  14  17   0     1068.23     1144.40    218.90 o
   0  18   0      150.80      410.11    203.91 o
   1  18   0       30.70      118.18    137.23 o
   2  18   0      318.19      225.97    189.26 o
   3  18   0      139.42       57.96    102.28 o
   4  18   0        2.75      -16.12    115.78 o
   5  18   0      108.95      406.03    151.36 o
   6  18   0       78.76      -10.74    129.20 o
   7  18   0     1038.32     1021.51    183.27 o
   8  18   0        4.79      -43.40    137.08 o
   9  18   0      299.71      127.23    148.62 o
  10  18   0      214.00      243.60    166.92 o
  11  18   0      547.69      308.01    180.24 o
  12  18   0      164.33     -117.30    336.00 o
  13  18   0       28.32      -45.81    166.97 o
   1  19   0     6392.04     6447.71    334.12 o
   2  19   0     2758.58     2599.05    168.52 o
   3  19   0     2225.84     2532.69    168.89 o
   4  19   0     4842.07     4728.93    277.11 o
   5  19   0      120.63      219.96    143.12 o
   6  19   0     1537.87     1921.01    209.27 o
   7  19   0     2195.40     2300.28    235.33 o
   8  19   0       21.71      173.70    155.06 o
   9  19   0     3549.80     3181.54    278.62 o
  10  19   0      524.06      584.08    197.49 o
  11  19   0      775.30     1189.14    219.07 o
  12  19   0     2012.94     1507.73    339.98 o
   0  20   0     1376.20     1958.04    296.23 o
   1  20   0      206.77      388.29    154.90 o
   2  20   0      374.87      280.34    148.11 o
   3  20   0     2697.94     2852.37    224.29 o
   4  20   0       20.33       -8.99    129.03 o
   5  20   0     4528.14     5244.38    308.70 o
   6  20   0      432.56      394.06    165.83 o
   7  20   0     1929.94     1937.48    233.98 o
   8  20   0      828.77     1007.31    203.59 o
   9  20   0      612.42      629.14    198.47 o
  10  20   0      925.79     1226.40    232.59 o
  11  20   0      141.13      395.88    287.64 o
   1  21   0       92.22      116.72    232.27 o
   2  21   0      211.89      327.95    162.01 o
   3  21   0      378.27      515.63    273.83 o
   4  21   0      321.93      382.04    162.81 o
   5  21   0      325.87      169.97    290.89 o
   6  21   0      295.67      265.36    385.10 o
   7  21   0      119.61      124.36    170.51 o
   8  21   0       11.83     -249.44    249.44 o
   9  21   0        8.64     -211.44    211.44 o
  10  21   0       21.61      264.41    247.24 o
   0  22   0     2432.39     2513.86    351.50 o
   1  22   0      584.09      641.68    225.47 o
   2  22   0      624.72      914.85    289.32 o
   3  22   0     3951.33     3835.89    426.02 o
   4  22   0        7.95      200.56    228.19 o
   5  22   0     3325.59     4023.33    530.70 o
   6  22   0      416.89      794.75    199.79 o
   7  22   0      956.13     1303.82    308.58 o
   8  22   0     1754.70     2257.62    375.36 o
   1  23   0     2696.05     2845.51    276.63 o
   2  23   0      204.78       64.69    266.08 o
   3  23   0     1250.43      746.33    310.46 o
   4  23   0      197.43      241.59    265.66 o
   6  23   0      127.40      140.26    240.75 o
   0  24   0      607.52      235.31    274.25 o
   1  24   0      121.36      353.17    266.08 o
   2  24   0      601.04     1104.94    345.01 o
 -19   1   1      127.99      551.88    307.11 o
 -18   1   1     1071.18     1200.06    449.99 o
 -17   1   1       56.62      416.32    171.99 o
 -16   1   1      140.95      278.47    164.57 o
 -15   1   1     5989.73     6514.39    465.49 o
 -14   1   1       16.97        7.83    137.80 o
 -13   1   1     6525.96     6193.59    465.16 o
 -12   1   1     7614.40     7732.83    236.40 o
 -11   1   1    14207.39    13505.26    553.31 o
 -10   1   1    29314.74    28334.06    589.86 o
  -9   1   1     4869.59     4835.74    115.52 o
  -8   1   1    51642.83    52004.29    616.42 o
  -7   1   1     4538.51     4452.23    101.63 o
  -6   1   1     4813.35     5397.83    116.40 o
  -5   1   1    33877.05    34983.79    335.02 o
  -4   1   1    26515.25    27254.12    335.73 o
  -3   1   1    12852.71    13056.40    167.53 o
  -2   1   1    27984.61    29671.41    470.01 o
  -1   1   1      133.67      140.68     30.77 o
   0   1   1   203593.11   207050.83   3116.34 o
   1   1   1      664.49      606.30     39.23 o
   2   1   1   107292.01   112234.23   1680.52 o
   3   1   1    13529.95    13413.01    174.96 o
   4   1   1      262.14      282.80     37.88 o
   5   1   1    17085.08    16830.36    225.93 o
   6   1   1    17344.74    17545.10    241.13 o
   7   1   1      600.94      573.03     74.48 o
   8   1   1    33119.14    32294.34    412.38 o
   9   1   1     1676.79     1559.46     69.97 o
  10   1   1    34222.88    31740.84    575.59 o
  11   1   1    11005.50    11010.23    363.41 o
  12   1   1     7461.16     7512.58    635.90 o
  13   1   1     9353.12     9472.08    632.13 o
  14   1   1       85.58      195.12    142.81 o
  15   1   1     1700.06     1760.75    212.09 o
  16   1   1     1694.04     1676.59    216.84 o
  17   1   1       71.15     -105.15    149.89 o
  18   1   1     1031.50      651.32    199.25 o
  19   1   1      480.53      448.98    196.24 o
 -19   2   1      808.74     1077.87    222.96 o
 -18   2   1        2.94     -144.63    144.63 o
 -17   2   1     2027.12     2315.31    349.72 o
 -16   2   1     2307.96     2298.63    279.27 o
 -15   2   1     4493.37     4636.50    292.48 o
 -14   2   1     2984.61     2985.52    176.47 o
 -13   2   1     1052.10      869.01    146.65 o
 -12   2   1     4903.64     4903.01    429.62 o
 -11   2   1     1287.54     1579.33    120.36 o
 -10   2   1      306.76      260.65     71.65 o
  -9   2   1     7458.45     7513.21    195.59 o
  -8   2   1     8929.76     8507.84    152.46 o
  -7   2   1    10065.94     9835.01    161.84 o
  -6   2   1    38170.38    38925.41    409.58 o
  -5   2   1    11010.55    11105.71    148.07 o
  -4   2   1    45652.02    45785.30    463.95 o
  -3   2   1      330.53      309.85     27.13 o
  -2   2   1    37026.14    39767.07    440.85 o
  -1   2   1    10922.29    11492.61    298.53 o
   0   2   1     7498.09     7996.39    155.88 o
   1   2   1     5861.15     5889.47    123.19 o
   2   2   1    40838.55    41360.98    526.62 o
   3   2   1     1602.86     1653.00     51.06 o
   4   2   1    16041.77    15956.63    209.42 o
   5   2   1    10627.00    11023.34    172.75 o
   6   2   1    26128.17    24509.00    313.08 o
   7   2   1    14262.12    13345.08    200.32 o
   8   2   1    12018.91    12049.39    190.89 o
   9   2   1    11624.17    10957.18    268.02 o
  10   2   1      249.67      210.81     90.10 o
  11   2   1     4847.83     4754.13    439.32 o
  12   2   1     2361.51     2571.23    212.32 o
  13   2   1       54.56        5.98    126.17 o
  14   2   1      858.81      645.81    202.44 o
  15   2   1     1965.03     1665.68    204.55 o
  16   2   1      773.68      731.40    184.32 o
  17   2   1     2396.82     2770.53    264.83 o
  18   2   1      124.93      153.31    183.44 o
  19   2   1      875.16     1438.16    239.31 o
 -19   3   1       87.26      -81.63    179.86 o
 -18   3   1       90.71        3.46    160.66 o
 -17   3   1       10.03      -23.81    152.93 o
 -16   3   1      788.86      776.23    291.31 o
 -15   3   1      434.03      413.92    118.51 o
 -14   3   1     1586.33     1692.88    190.69 o
 -13   3   1       32.13      -36.12     94.43 o
 -12   3   1      418.66      477.37    207.26 o
 -11   3   1      877.83      808.95     93.77 o
 -10   3   1       28.20       42.34     52.57 o
  -9   3   1        0.49      -17.84     67.86 o
  -8   3   1     4703.71     4478.66    147.72 o
  -7   3   1     5760.74     6186.69    102.02 o
  -6   3   1     8352.32     8471.27    140.71 o
  -5   3   1    16897.32    17031.84    207.76 o
  -4   3   1     2681.24     2884.72     66.82 o
  -3   3   1     3913.60     4114.75    111.37 o
  -2   3   1     6252.90     6858.23    108.02 o
  -1   3   1       69.39       49.52     25.33 o
   0   3   1     1518.20     1703.16     70.31 o
   1   3   1       16.57       -5.21     30.43 o
   2   3   1     1652.71     1640.94     56.03 o
   3   3   1    62413.65    63634.60    696.99 o
   4   3   1      975.75     1043.21     52.37 o
   5   3   1     6015.52     6297.47    109.48 o
   6   3   1     1159.78     1404.68     78.97 o
   7   3   1     9447.07     9253.75    206.32 o
   8   3   1      484.91      476.82     74.54 o
   9   3   1      319.41      274.40     71.37 o
  10   3   1       28.14      -35.66     64.94 o
  11   3   1       54.51       11.68     73.08 o
  12   3   1      277.28      357.75    153.56 o
  13   3   1      735.71      890.65    169.31 o
  14   3   1      229.34      -64.13    133.10 o
  15   3   1      274.29      284.23    164.34 o
  16   3   1      130.82      134.93    159.15 o
  17   3   1      178.95       36.62    170.50 o
  18   3   1       36.55      167.42    174.93 o
  19   3   1        1.53      144.40    176.81 o
 -19   4   1     1155.13     1312.14    228.50 o
 -18   4   1      221.98      240.83    272.05 o
 -17   4   1     3549.43     3724.52    373.90 o
 -16   4   1     2128.28     2294.36    180.33 o
 -15   4   1     2021.80     2233.43    171.18 o
 -14   4   1     7809.95     7432.69    384.34 o
 -13   4   1      215.08      116.79    101.34 o
 -12   4   1     5363.07     4793.93    202.64 o
 -11   4   1     3666.69     3753.99    142.17 o
 -10   4   1      869.10      761.40     78.32 o
  -9   4   1    28313.94    28007.08    781.31 o
  -8   4   1     6321.47     5731.48    132.68 o
  -7   4   1     7781.83     7638.74    195.99 o
  -6   4   1    55732.65    54879.75    569.59 o
  -5   4   1      289.66      297.63     32.73 o
  -4   4   1   100808.13   101189.91    980.65 o
  -3   4   1    36080.44    37136.44    384.78 o
  -2   4   1    16107.95    15764.75    206.73 o
  -1   4   1    17831.85    17667.86    316.71 o
   0   4   1     2002.87     2256.55     92.76 o
   2   4   1    45264.11    44872.20    582.47 o
   3   4   1    16120.59    17076.06    253.34 o
   4   4   1    39069.67    38326.96    446.86 o
   5   4   1    20557.88    20739.37    267.97 o
   6   4   1    43032.89    41690.67    593.87 o
   7   4   1    34051.96    33959.39    514.39 o
   8   4   1     6233.91     5804.13    175.00 o
   9   4   1    22183.87    21608.19    389.54 o
  10   4   1     1555.02     1513.09    115.00 o
  11   4   1     3573.38     3559.50    159.03 o
  12   4   1     7385.61     6991.14    314.98 o
  13   4   1      196.07     -121.68    121.68 o
  14   4   1     4700.97     4287.94    310.99 o
  15   4   1     3547.44     3445.37    262.32 o
  16   4   1      729.28      589.21    181.36 o
  17   4   1     4007.89     3833.10    309.94 o
  18   4   1       66.76       35.97    324.91 o
  19   4   1      775.28      521.50    211.84 o
 -19   5   1      264.26      413.99    438.69 o
 -18   5   1      147.80      144.87    181.92 o
 -17   5   1       12.75      171.71    124.26 o
 -16   5   1       64.21     -102.08    167.90 o
 -15   5   1     1647.16     1817.35    161.40 o
 -14   5   1     1182.06     1194.51    142.14 o
 -13   5   1     4189.51     4041.39    326.53 o
 -12   5   1     4710.97     4505.84    170.85 o
 -11   5   1     6895.23     6676.11    186.12 o
 -10   5   1    16193.50    16106.62    287.42 o
  -9   5   1     5806.59     5426.19    154.13 o
  -8   5   1     7578.40     7295.25    169.79 o
  -7   5   1      250.02      416.19     55.87 o
  -6   5   1     6280.81     6622.87    115.14 o
  -5   5   1     4553.53     4573.85     91.90 o
  -4   5   1    14409.04    14521.69    185.55 o
  -3   5   1    11933.27    11872.58    154.46 o
  -2   5   1    42271.25    43898.81    575.41 o
  -1   5   1      230.27      227.45     40.88 o
   0   5   1    37201.71    37138.40    552.99 o
   1   5   1     3195.21     3474.34    115.86 o
   2   5   1    40269.30    41715.59    421.15 o
   3   5   1     1583.82     1417.25     53.25 o
   4   5   1    15518.63    16457.84    222.15 o
   5   5   1     5182.75     5043.86     99.09 o
   6   5   1      251.74      360.82     31.56 o
   7   5   1      841.39      888.44     94.19 o
   8   5   1    10649.79    10315.50    235.25 o
   9   5   1     4791.70     4662.32    168.58 o
  10   5   1     7314.93     6845.51    208.73 o
  11   5   1     3541.34     3801.57    169.00 o
  12   5   1     5208.25     5210.17    424.35 o
  13   5   1     4287.41     4360.85    259.70 o
  14   5   1      516.51      657.33    171.56 o
  15   5   1     1798.63     1881.25    221.88 o
  16   5   1      113.83      -22.37    148.08 o
  17   5   1        5.40      -37.45    154.56 o
  18   5   1      229.45       76.26    264.30 o
  19   5   1      168.71      230.85    199.46 o
 -19   6   1      138.88      139.78    198.64 o
 -18   6   1       87.13       31.23    316.54 o
 -17   6   1      231.58      296.68    135.01 o
 -16   6   1      147.91      185.81    118.63 o
 -15   6   1       16.16       55.06    110.51 o
 -14   6   1     1316.40     1565.23    237.13 o
 -13   6   1      214.95      237.10    108.28 o
 -12   6   1     2289.55     2294.49    134.53 o
 -11   6   1     3322.73     3156.03    139.79 o
 -10   6   1     1045.87      766.89     85.00 o
  -9   6   1    12883.48    12697.75    244.71 o
  -8   6   1      119.63      195.72     57.11 o
  -7   6   1     2629.15     2515.96    151.49 o
  -6   6   1     5083.56     5085.67    147.23 o
  -5   6   1      869.13     1054.55     50.01 o
  -4   6   1     2527.78     2583.74     70.02 o
  -3   6   1     2142.35     2220.94     61.47 o
  -2   6   1      115.40      158.65     36.70 o
  -1   6   1    24738.97    25750.96    378.48 o
   0   6   1    14793.25    14971.21    244.76 o
   1   6   1     8132.32     8563.47    212.66 o
   2   6   1    26894.28    28465.22    340.97 o
   3   6   1     1618.08     1591.10     50.57 o
   4   6   1     8004.19     7938.30    192.09 o
   5   6   1       59.61       49.52     30.81 o
   6   6   1     1784.49     1773.90     96.91 o
   7   6   1      455.80      550.66     72.56 o
   8   6   1     1224.24     1180.37    114.25 o
   9   6   1     2687.89     2792.58    135.89 o
  10   6   1     7367.90     7313.85    219.67 o
  11   6   1     2390.33     2257.16    140.42 o
  12   6   1     7882.52     7295.76    273.72 o
  13   6   1      244.71      323.03    151.26 o
  14   6   1     2139.31     1874.13    211.19 o
  15   6   1       24.30      -36.82    206.21 o
  16   6   1      173.25      -23.45    148.39 o
  17   6   1       22.59      122.03    249.86 o
  18   6   1      369.09      426.54    193.09 o
  19   6   1      113.87      -54.42    180.32 o
 -19   7   1      279.14      207.38    203.16 o
 -18   7   1     1322.30     1558.88    179.86 o
 -17   7   1       22.01     -114.52    119.07 o
 -16   7   1     2486.15     2397.82    186.55 o
 -15   7   1     1488.46     1703.35    167.18 o
 -14   7   1      135.34      265.96    116.34 o
 -13   7   1     8234.99     8342.42    275.12 o
 -12   7   1     2434.02     2499.15    134.60 o
 -11   7   1     8982.98     8444.37    216.61 o
 -10   7   1    15300.29    14595.73    278.96 o
  -9   7   1      680.41      743.05     81.67 o
  -8   7   1    31126.84    29687.65    422.37 o
  -7   7   1     6327.86     5995.31    117.46 o
  -6   7   1    16448.77    15814.17    215.40 o
  -5   7   1    42125.63    42163.15    458.47 o
  -4   7   1      108.10      147.04     32.35 o
  -3   7   1    42631.39    43811.57    461.15 o
  -2   7   1    27545.53    27704.42    396.26 o
  -1   7   1     8002.35     8289.38    173.26 o
   0   7   1    60649.67    61720.44    813.77 o
   1   7   1    12656.61    12649.34    221.74 o
   2   7   1    28876.66    29751.84    467.47 o
   3   7   1    47217.04    49829.35    507.61 o
   4   7   1    10347.58     9888.02    159.78 o
   5   7   1    40238.38    40073.17    484.00 o
   6   7   1     2648.56     2698.19     83.10 o
   7   7   1    17794.37    17059.59    316.55 o
   8   7   1    11783.65    11148.42    252.64 o
   9   7   1       58.71       68.54     73.36 o
  10   7   1    10424.26    10229.69    265.07 o
  11   7   1     8401.26     8444.87    262.16 o
  12   7   1     5013.97     5201.44    206.48 o
  13   7   1     8635.00     7771.03    848.49 o
  14   7   1       27.74       47.31    141.74 o
  15   7   1     2974.54     2809.09    250.29 o
  16   7   1      751.78      723.35    190.46 o
  17   7   1      339.55      547.25    198.72 o
  18   7   1      679.24      794.65    202.70 o
 -18   8   1      549.57      947.20    162.07 o
 -17   8   1      382.48      396.35    173.19 o
 -16   8   1     1377.75     1335.92    164.12 o
 -15   8   1      695.48      674.81    167.16 o
 -14   8   1     1198.28     1607.62    210.44 o
 -13   8   1       14.41       55.28     83.47 o
 -12   8   1       14.82       95.78     81.47 o
 -11   8   1     1271.08     1421.39    110.50 o
 -10   8   1     3348.53     3169.54    135.85 o
  -9   8   1     1479.15     1559.69     99.78 o
  -8   8   1    12879.55    12230.76    236.56 o
  -7   8   1      460.68      529.97     98.69 o
  -6   8   1    16698.21    16088.81    221.89 o
  -5   8   1     1081.86     1092.18     56.75 o
  -4   8   1    22687.71    22827.91    276.88 o
  -3   8   1     1566.77     1566.20     84.02 o
  -2   8   1    10087.99    10109.87    141.26 o
  -1   8   1      889.32      815.87     63.16 o
   0   8   1      670.31      698.03     72.90 o
   1   8   1      997.23     1222.27     69.22 o
   2   8   1     6566.37     6806.64    139.01 o
   3   8   1       36.20       55.40     27.44 o
   4   8   1    18277.02    18847.95    235.03 o
   5   8   1     4037.53     3784.92    114.11 o
   6   8   1    15509.04    14924.73    264.37 o
   7   8   1     3532.75     3300.49    136.73 o
   8   8   1     2853.31     2648.55    131.44 o
   9   8   1     1729.22     1601.47    121.05 o
  10   8   1     2482.65     2411.65    161.51 o
  11   8   1      280.57      193.51    130.33 o
  12   8   1      209.17      211.28     97.06 o
  13   8   1       58.94      170.31    272.26 o
  14   8   1      918.97      990.66    236.04 o
  15   8   1      936.88     1295.05    569.11 o
  16   8   1      357.11      566.78    190.14 o
  17   8   1      856.67      859.87    258.23 o
  18   8   1       70.48      162.86    168.51 o
 -18   9   1     1152.13     1258.68    246.75 o
 -17   9   1      202.24      341.10    147.30 o
 -16   9   1     2114.93     2218.18    205.99 o
 -15   9   1     1025.75     1091.99    150.80 o
 -14   9   1      813.68      755.91    134.71 o
 -13   9   1     2555.91     2476.46    145.06 o
 -12   9   1       15.77      -18.02     79.58 o
 -11   9   1     1431.39     1124.26    106.41 o
 -10   9   1     4054.09     4216.25    186.89 o
  -9   9   1      619.35      679.67     84.36 o
  -8   9   1     7598.81     7345.88    182.49 o
  -7   9   1    13295.30    13255.82    242.54 o
  -6   9   1     6033.08     5830.08    132.42 o
  -5   9   1    43254.25    42857.50    474.89 o
  -4   9   1      129.60      154.94     38.09 o
  -3   9   1    27154.67    27375.78    341.51 o
  -2   9   1    13208.34    13441.99    202.93 o
  -1   9   1    17642.41    18337.86    263.69 o
   0   9   1     2019.72     1761.74     94.26 o
   1   9   1    12343.74    13365.48    246.41 o
   2   9   1      718.41      662.12    116.07 o
   3   9   1    29926.94    30905.52    344.42 o
   4   9   1     3498.15     3243.68     80.73 o
   5   9   1    36714.94    36067.95    525.81 o
   6   9   1    13388.59    12864.76    210.85 o
   7   9   1    12135.89    11604.74    254.99 o
   8   9   1    10827.46    10660.54    482.26 o
   9   9   1     1713.68     1621.27    128.66 o
  10   9   1     4139.26     4003.73    174.66 o
  11   9   1     1334.87     1153.96    122.67 o
  12   9   1       38.38       74.17    105.91 o
  13   9   1     2934.73     2745.39    265.57 o
  14   9   1     1837.11     1537.45    194.61 o
  15   9   1     1478.28     1440.74    207.28 o
  16   9   1     2115.92     2083.26    247.75 o
  17   9   1        4.09       50.20    189.49 o
  18   9   1     1077.83     1113.82    170.73 o
 -18  10   1       29.61        6.65    172.30 o
 -17  10   1     1311.42     1546.43    184.62 o
 -16  10   1     1030.92     1206.25    204.33 o
 -15  10   1      391.66      251.42    129.37 o
 -14  10   1     3667.36     3879.65    212.21 o
 -13  10   1      257.08      410.17     98.27 o
 -12  10   1     6908.15     6486.14    207.18 o
 -11  10   1     6347.44     6080.73    194.12 o
 -10  10   1      243.24      355.92    119.34 o
  -9  10   1    17117.19    16949.87    306.36 o
  -8  10   1     3359.55     3521.26    134.64 o
  -7  10   1    14429.42    13661.98    251.49 o
  -6  10   1    22778.60    22756.30    296.90 o
  -5  10   1     1381.92     1398.68     68.12 o
  -4  10   1    31899.64    31353.63    367.81 o
  -3  10   1     3358.49     3200.94    119.24 o
  -2  10   1     9551.33     9817.38    149.41 o
  -1  10   1    24266.15    23317.07    324.93 o
   0  10   1      740.76      780.38     71.01 o
   1  10   1    26636.10    25846.81    465.51 o
   2  10   1    17076.19    16656.11    535.05 o
   3  10   1     6270.21     6192.58    122.11 o
   4  10   1    39848.96    40799.54    442.05 o
   5  10   1      407.32      516.63     53.36 o
   6  10   1    21061.52    20847.13    350.91 o
   7  10   1     4222.65     4138.47    155.03 o
   8  10   1     1485.49     1468.77    110.81 o
   9  10   1     5872.40     5861.90    214.86 o
  10  10   1     1603.83     1423.70    122.12 o
  11  10   1     2941.76     3267.22    169.46 o
  12  10   1     4468.47     4412.66    200.74 o
  13  10   1      244.50      188.55    136.72 o
  14  10   1     4309.97     4698.06    437.22 o
  15  10   1      312.19      112.10    158.08 o
  16  10   1     1460.34     1710.80    365.10 o
  17  10   1      739.32      965.42    159.70 o
 -17  11   1        5.14       -1.85    170.29 o
 -16  11   1      273.14       70.41    127.11 o
 -15  11   1       55.90       72.08    121.05 o
 -14  11   1       61.72       99.32     95.74 o
 -13  11   1       34.27       -0.21     91.67 o
 -12  11   1     1271.79     1312.17    119.76 o
 -11  11   1       85.40       19.49     83.55 o
 -10  11   1     1273.97     1431.99    111.21 o
  -9  11   1        1.44      -44.88     84.21 o
  -8  11   1      418.99      420.31     76.21 o
  -7  11   1     1063.15     1160.02    118.29 o
  -6  11   1      114.23       36.42     49.45 o
  -5  11   1      745.05      724.09     58.67 o
  -4  11   1      698.86      705.30     62.53 o
  -3  11   1      748.61      651.06     87.02 o
  -2  11   1     3252.26     3391.19     85.91 o
  -1  11   1       52.57      102.72     43.89 o
   0  11   1     4672.61     4679.10    147.58 o
   1  11   1      603.81      695.92     70.16 o
   2  11   1     5016.77     4843.44    146.92 o
   3  11   1     1137.89     1338.08     69.69 o
   4  11   1     4744.60     4788.09    104.77 o
   5  11   1      351.41      265.54     51.75 o
   6  11   1      437.77      347.57     62.73 o
   7  11   1       43.42       -6.38     64.45 o
   8  11   1      217.48      179.27     79.25 o
   9  11   1        3.76       67.83     80.78 o
  10  11   1      297.78      293.52    141.47 o
  11  11   1      798.63      778.42    124.48 o
  12  11   1      842.08      951.68    173.09 o
  13  11   1       20.62      100.56    105.80 o
  14  11   1     1048.76      995.95    348.46 o
  15  11   1      177.83      229.16    159.40 o
  16  11   1      240.96      440.15    138.87 o
  17  11   1      110.05       97.75    138.23 o
 -17  12   1      484.10      308.58    181.81 o
 -16  12   1       13.62      -82.97    153.01 o
 -15  12   1      147.59      124.26    169.05 o
 -14  12   1     2772.39     2787.94    165.73 o
 -13  12   1      292.68      251.42     98.68 o
 -12  12   1     6491.58     6453.93    214.02 o
 -11  12   1     4729.71     4791.81    217.69 o
 -10  12   1     7778.43     7422.76    209.81 o
  -9  12   1    12683.25    12685.61    279.57 o
  -8  12   1      214.53      284.40    122.77 o
  -7  12   1    11131.89    11036.49    230.40 o
  -6  12   1      223.22      234.12     60.89 o
  -5  12   1       90.48       59.33     52.66 o
  -4  12   1     7115.28     6966.83    169.76 o
  -3  12   1    19025.91    19156.78    335.37 o
  -2  12   1     2306.75     2264.34     76.67 o
  -1  12   1    29696.32    28674.06    395.84 o
   0  12   1      129.04      139.22     51.09 o
   1  12   1    30504.94    29878.10    411.17 o
   2  12   1     1315.24     1439.72     93.42 o
   3  12   1    10784.72    10617.72    265.76 o
   4  12   1     5651.45     5506.08    134.86 o
   5  12   1      425.18      502.00     58.60 o
   6  12   1      395.78      519.92     78.68 o
   7  12   1    12743.52    12684.55    362.59 o
   8  12   1      730.64      712.08     95.21 o
   9  12   1     7863.95     7919.66    233.50 o
  10  12   1     1528.61     1581.52    130.78 o
  11  12   1     3264.28     3292.14    173.23 o
  12  12   1     3097.27     3180.23    180.17 o
  13  12   1      640.45      890.51    139.56 o
  14  12   1     1962.30     1810.23    165.08 o
  15  12   1       47.53      143.92    123.98 o
  16  12   1      126.20        3.31    127.21 o
  17  12   1      214.04      -96.04    131.64 o
 -16  13   1      802.01      841.90    203.98 o
 -15  13   1     1655.90     2168.64    304.39 o
 -14  13   1       30.44       79.38    120.25 o
 -13  13   1     1488.72     1584.91    178.54 o
 -12  13   1     1288.51     1590.86    167.28 o
 -11  13   1      315.36      421.42    112.48 o
 -10  13   1     4890.60     5555.92    318.16 o
  -9  13   1     1356.98     1210.62    125.35 o
  -8  13   1     4224.99     4382.71    186.58 o
  -7  13   1    10536.09    10700.59    504.43 o
  -6  13   1     3684.70     3468.74    158.80 o
  -5  13   1    17105.36    16851.87    348.82 o
  -4  13   1      388.87      579.89     86.40 o
  -3  13   1    12270.17    12105.31    280.78 o
  -2  13   1    12771.83    12258.59    327.34 o
  -1  13   1      331.18      485.59     63.23 o
   0  13   1    14563.07    15285.76    260.26 o
   1  13   1     3922.38     3910.19    131.36 o
   2  13   1     3530.65     3608.68    124.71 o
   3  13   1    18012.48    17533.88    446.19 o
   4  13   1      330.04      288.81    133.41 o
   5  13   1    12894.81    12609.26    225.55 o
   6  13   1     7495.21     6770.37    194.75 o
   7  13   1    12397.53    11989.62   1334.80 o
   8  13   1     6800.41     6601.01    208.17 o
   9  13   1      112.36       33.26     78.62 o
  10  13   1     6166.03     6239.16    221.34 o
  11  13   1      732.81      831.80    117.24 o
  12  13   1      676.36      387.67    194.87 o
  13  13   1     2511.08     2342.75    170.54 o
  14  13   1      297.71      300.27    107.20 o
  15  13   1     1384.95     1448.92    175.33 o
  16  13   1     1314.35     1526.02    186.11 o
 -16  14   1      171.53      -55.66    162.68 o
 -15  14   1       42.76       37.95    165.31 o
 -14  14   1        4.71      144.70    116.48 o
 -13  14   1       16.97       39.98    116.89 o
 -12  14   1      395.77      384.73    155.42 o
 -11  14   1      579.92      360.11    118.99 o
 -10  14   1     2201.35     1978.80    223.86 o
  -9  14   1       30.03      -20.10    138.81 o
  -8  14   1       35.14      -71.76     71.76 o
  -7  14   1      651.04      842.03    162.74 o
  -6  14   1     1000.33     1144.19    154.95 o
  -5  14   1       50.92       15.72     77.68 o
  -4  14   1     1851.91     1876.44    145.08 o
  -3  14   1     4645.17     4557.69    177.62 o
  -2  14   1       55.34       35.31     71.06 o
  -1  14   1     3055.70     2867.73    115.31 o
   0  14   1      329.87      442.66     70.05 o
   1  14   1     1270.16     1149.73     85.56 o
   2  14   1      217.91      150.02     88.90 o
   3  14   1        1.68       41.47     53.24 o
   4  14   1      228.92      223.92     65.64 o
   5  14   1      510.28      424.96     91.24 o
   6  14   1     1488.81     1401.66    105.07 o
   7  14   1     2076.63     2145.75    126.05 o
   8  14   1     3216.72     3264.76    436.70 o
   9  14   1     1705.65     1796.40    186.02 o
  10  14   1     1403.22     1162.41    189.95 o
  11  14   1      148.87      176.78     90.73 o
  12  14   1      468.37      484.11    127.79 o
  13  14   1       10.23      102.85     94.29 o
  14  14   1        4.98       92.59    129.42 o
  15  14   1      191.46      190.74    132.55 o
  16  14   1       72.44      229.52    143.31 o
 -15  15   1     1336.42     1331.13    344.44 o
 -14  15   1     1058.65     1472.78    170.50 o
 -13  15   1     2641.60     2793.51    193.62 o
 -12  15   1       12.31      -63.21    103.23 o
 -11  15   1     1158.72     1074.16    142.93 o
 -10  15   1     1358.77     1248.58    148.09 o
  -9  15   1     2109.59     2389.86    161.12 o
  -8  15   1     9326.51     8906.17    267.25 o
  -7  15   1     2690.13     3109.73    225.82 o
  -6  15   1     3648.82     3402.20    303.76 o
  -5  15   1    21514.26    20506.64    709.59 o
  -4  15   1     1882.68     1824.73    134.46 o
  -3  15   1    16425.24    16188.53    353.54 o
  -2  15   1     4121.85     4228.27    186.31 o
  -1  15   1     2562.90     2342.91    138.31 o
   0  15   1     7097.45     6778.69    175.89 o
   1  15   1     2276.13     2518.88    112.74 o
   2  15   1     2530.70     2586.14    146.54 o
   3  15   1    11059.76    10795.52    255.73 o
   4  15   1       16.60      -16.14     62.06 o
   5  15   1    11377.23    11857.92    293.17 o
   6  15   1     2540.06     2893.98    188.46 o
   7  15   1     6296.90     6142.61    223.52 o
   8  15   1     9734.22     9496.78    282.76 o
   9  15   1      497.33      575.10    117.40 o
  10  15   1     4405.47     4198.94    207.11 o
  11  15   1      191.81      170.24    113.45 o
  12  15   1       20.19       72.95    164.39 o
  13  15   1     1874.59     1808.87    296.75 o
  14  15   1      675.20      739.83    180.55 o
  15  15   1      573.90     1053.23    299.79 o
 -15  16   1        2.78       -3.34    156.37 o
 -14  16   1     1214.72     1305.21    174.55 o
 -13  16   1     1149.01     1719.20    269.72 o
 -12  16   1     1307.00     1488.07    164.22 o
 -11  16   1     2614.67     2641.13    182.79 o
 -10  16   1      540.50      450.19    120.66 o
  -9  16   1     4708.32     4702.62    212.44 o
  -8  16   1       28.28      128.79    130.54 o
  -7  16   1      707.08      573.36    157.37 o
  -6  16   1     2973.46     2840.38    217.07 o
  -5  16   1      176.96       93.75    119.12 o
  -4  16   1     1713.74     1513.83    300.94 o
  -3  16   1     8251.07     8200.33    291.00 o
  -2  16   1     1289.22     1398.90    125.79 o
  -1  16   1    11323.46    11077.58    283.04 o
   0  16   1      246.28      409.82     76.54 o
   1  16   1    15588.14    15118.10    338.73 o
   2  16   1      716.33      850.86    106.67 o
   3  16   1     5720.29     5503.68    164.04 o
   4  16   1     1043.56     1167.25    112.38 o
   5  16   1       11.83      -74.62     74.62 o
   6  16   1     1610.80     1915.11    202.55 o
   7  16   1      940.64      933.08    172.16 o
   8  16   1      176.07      344.75    142.26 o
   9  16   1     3029.12     3651.50    262.15 o
  10  16   1      371.06      483.00    252.89 o
  11  16   1     3276.56     3098.27    251.17 o
  12  16   1      609.82      333.61    159.70 o
  13  16   1      712.96     1087.39    204.09 o
  14  16   1      648.01     1030.66    203.05 o
 -14  17   1      606.74      519.75    149.60 o
 -13  17   1      704.20      431.80    149.84 o
 -12  17   1       97.31      328.91    132.33 o
 -11  17   1     1144.12     1248.66    153.81 o
 -10  17   1       45.18      158.11    192.48 o
  -9  17   1      500.76      480.05    170.38 o
  -8  17   1      810.46     1044.53    188.58 o
  -7  17   1       15.25      -38.43    121.73 o
  -6  17   1     2754.07     2445.04    208.10 o
  -5  17   1      946.78     1033.74    161.16 o
  -4  17   1      240.81      392.90    133.52 o
  -3  17   1     1957.90     1914.43    218.28 o
  -2  17   1     1087.60     1105.37    122.53 o
  -1  17   1     1771.43     1949.94    137.35 o
   0  17   1     1103.08     1021.44    115.65 o
   1  17   1       12.04       60.42     87.90 o
   2  17   1       36.13       43.38     83.65 o
   3  17   1       82.56       95.23     86.89 o
   4  17   1       32.94      -73.55    142.78 o
   5  17   1     1249.53     1160.99    214.69 o
   6  17   1      906.98     1044.85    176.17 o
   7  17   1      156.33      -70.27    126.56 o
   8  17   1      783.08      699.04    175.40 o
   9  17   1       48.62     -105.06    145.10 o
  10  17   1      963.94      821.99    188.85 o
  11  17   1       31.05      148.93    170.10 o
  12  17   1      284.30      363.09    390.33 o
  13  17   1      155.46      198.90    157.90 o
  14  17   1      213.40       49.18    168.51 o
 -13  18   1      630.99      621.55    198.62 o
 -12  18   1     2151.71     2075.15    319.15 o
 -11  18   1     3690.54     3692.75    419.22 o
 -10  18   1      951.61      670.18    380.70 o
  -9  18   1     4667.98     4762.69    309.47 o
  -8  18   1       66.86      126.73    157.21 o
  -7  18   1     3603.02     3255.95    281.36 o
  -6  18   1     3334.22     2877.22    272.47 o
  -5  18   1      413.81      313.15    145.31 o
  -4  18   1     2904.16     2845.36    215.33 o
  -3  18   1     7771.20     8186.00    266.03 o
  -2  18   1     1820.36     1723.00    266.22 o
  -1  18   1    14094.69    14350.42    347.20 o
   0  18   1      620.79      516.40    142.36 o
   1  18   1    13595.07    13237.63    491.55 o
   2  18   1     3191.34     3456.86    178.83 o
   3  18   1     3987.54     4110.96    193.21 o
   4  18   1     4971.67     4716.22    270.91 o
   5  18   1       49.65      301.18    137.62 o
   6  18   1     1124.03     1327.80    187.18 o
   7  18   1     4821.12     5022.22    542.21 o
   8  18   1       40.84      193.53    152.67 o
   9  18   1     4272.36     4157.07    550.90 o
  10  18   1     2084.17     1803.31    247.66 o
  11  18   1     2327.27     2661.78    265.62 o
  12  18   1     3024.66     3188.54    284.94 o
  13  18   1      193.63      652.33    275.29 o
 -12  19   1       57.01      -89.18    241.17 o
 -11  19   1        0.51       -4.37    167.38 o
 -10  19   1      213.14      244.86    180.86 o
  -9  19   1      290.53      -11.64    157.19 o
  -8  19   1      142.72       64.03    255.30 o
  -7  19   1     1814.05     1689.22    210.85 o
  -6  19   1        9.82      -85.47    127.96 o
  -5  19   1     2844.71     2944.59    238.41 o
  -4  19   1        6.31      -99.87     99.87 o
  -3  19   1     2355.97     2422.28    166.63 o
  -2  19   1       77.00       69.02    101.01 o
  -1  19   1     1068.63     1156.14    180.82 o
   0  19   1      645.96      556.01    238.03 o
   1  19   1      135.57      168.28    128.72 o
   2  19   1       25.75      -49.52    122.80 o
   3  19   1      518.09      538.91    274.04 o
   4  19   1      127.30      -90.62    170.83 o
   5  19   1     2818.31     2436.46    228.65 o
   6  19   1      224.57       55.67    138.76 o
   7  19   1     1687.97     1820.73    219.50 o
   8  19   1      289.43      256.66    155.43 o
   9  19   1     1374.15     1618.59    416.08 o
  10  19   1      552.15      504.55    297.38 o
  11  19   1      175.78      341.91    185.96 o
  12  19   1      118.51      409.49    266.50 o
 -11  20   1      120.19     -135.87    254.99 o
 -10  20   1      354.31      218.18    319.88 o
  -9  20   1      938.85     1250.38    387.61 o
  -8  20   1       72.53      158.76    158.88 o
  -7  20   1     1113.13     1080.99    205.61 o
  -6  20   1      857.37      813.66    179.01 o
  -5  20   1      549.66      362.09    161.20 o
  -4  20   1     2228.03     2489.79    415.98 o
  -3  20   1      203.47      241.41    177.21 o
  -2  20   1      481.82      340.83    155.88 o
  -1  20   1      598.93      418.84    160.72 o
   0  20   1        0.54      244.13    142.04 o
   1  20   1     1218.06     1509.18    269.33 o
   2  20   1      717.32      904.93    171.96 o
   3  20   1        8.63      414.51    222.54 o
   4  20   1     2766.51     2847.68    295.60 o
   5  20   1       60.79      -88.66    158.06 o
   6  20   1      526.07      310.11    165.93 o
   7  20   1      927.81      859.64    194.43 o
   8  20   1        0.03       74.63    159.99 o
   9  20   1      517.14      321.91    176.60 o
  10  20   1      307.31       53.80    254.36 o
  11  20   1       60.20     -185.48    239.70 o
 -10  21   1      843.32      947.93    309.00 o
  -9  21   1       39.15      138.17    228.19 o
  -8  21   1     1118.72      974.01    220.49 o
  -7  21   1     2312.89     2527.32    264.55 o
  -6  21   1      709.67      742.85    189.82 o
  -5  21   1     4433.15     4766.35    298.45 o
  -4  21   1       29.65        6.64    135.63 o
  -3  21   1     4863.63     4320.95    422.47 o
  -2  21   1      695.04     1220.81    202.21 o
  -1  21   1     1480.70     1752.81    216.32 o
   0  21   1     1388.71     1332.81    198.51 o
   1  21   1      471.14      547.91    161.35 o
   2  21   1     1262.60     1760.47    213.12 o
   3  21   1     2956.35     3368.21    406.35 o
   4  21   1      246.88      133.15    228.82 o
   5  21   1     4971.55     5209.68    312.69 o
   6  21   1      512.00      831.86    191.26 o
   7  21   1     2057.19     1920.56    277.60 o
   8  21   1     1504.73     1450.04    233.92 o
   9  21   1      119.82      332.03    264.62 o
  10  21   1      890.25      285.97    270.90 o
  -8  22   1       48.81     -157.43    232.38 o
  -7  22   1       18.03      188.00    226.10 o
  -6  22   1       19.91      252.56    175.55 o
  -5  22   1      538.65      504.04    181.00 o
  -4  22   1       26.30      142.78    222.75 o
  -3  22   1     1113.36     1275.56    318.84 o
  -2  22   1      130.43      -48.78    214.79 o
  -1  22   1     1668.21     1761.54    221.41 o
   0  22   1       92.38      307.73    168.64 o
   1  22   1     1380.04     1413.71    211.99 o
   2  22   1       30.34      -21.35    244.10 o
   3  22   1      889.93      783.80    311.30 o
   4  22   1       52.34      -10.05    232.59 o
   5  22   1      418.73       38.73    266.08 o
   6  22   1       82.74      255.10    174.56 o
   7  22   1       57.26       59.87    237.61 o
   8  22   1        4.11      175.22    249.96 o
  -6  23   1      230.37      320.93    253.52 o
  -4  23   1       87.91       70.13    252.89 o
  -3  23   1      829.53      800.13    320.72 o
  -2  23   1      817.96     1002.36    296.86 o
  -1  23   1       13.14     -133.31    159.93 o
   0  23   1     1761.23     2343.47    256.22 o
   1  23   1      808.04      730.53    194.04 o
   2  23   1      775.37      450.52    296.86 o
   3  23   1     2594.85     2750.42    430.00 o
   4  23   1       29.70     -100.28    262.52 o
  -2  24   1      452.77      714.51    304.39 o
  -1  24   1     1808.48     1959.92    370.13 o
   0  24   1       10.97     -102.67    184.02 o
   1  24   1     2275.02     2619.58    400.69 o
 -19   0   2      315.10       81.44    267.34 o
 -18   0   2     1059.87     1196.85    322.61 o
 -17   0   2      114.66       88.76    247.45 o
 -16   0   2      950.60     1571.79    307.32 o
 -15   0   2     3444.83     3393.33    361.13 o
 -14   0   2      693.06      849.12    242.22 o
 -13   0   2    17109.06    16846.07    692.11 o
 -12   0   2     6878.20     6279.47    421.94 o
 -11   0   2     2594.80     2489.49    165.92 o
 -10   0   2    22121.02    20975.41    440.08 o
  -9   0   2     1291.74     1219.11     79.06 o
  -8   0   2    33175.54    32940.39    487.61 o
  -7   0   2    17440.29    17280.24    283.75 o
  -6   0   2     2131.42     2369.79     87.00 o
  -5   0   2    22584.32    23111.28    334.98 o
  -4   0   2     6287.77     6538.87    157.79 o
  -3   0   2    44344.02    41913.13    666.50 o
  -2   0   2    79407.31    82284.09   1732.57 o
  -1   0   2      877.43      808.71     75.57 o
   0   0   2    96945.55    99631.29   2133.05 o
   1   0   2     3628.41     3446.72    143.61 o
   2   0   2    64785.28    68180.10   1043.40 o
   3   0   2    17245.26    17038.77    308.76 o
   4   0   2     4270.46     3907.84    122.61 o
   5   0   2    20140.21    20754.34    384.92 o
   6   0   2     5259.63     5429.42    161.61 o
   7   0   2      810.70      862.13     75.29 o
   8   0   2    19522.76    19381.52    394.73 o
   9   0   2     2958.83     3108.60    274.77 o
  10   0   2    20431.98    18194.48    667.61 o
  11   0   2    10254.43    10223.33    496.99 o
  12   0   2      905.44      835.51    237.40 o
  13   0   2     9175.83     8690.48    491.13 o
  14   0   2       63.07     -159.52    177.11 o
  15   0   2     1179.60      962.58    259.80 o
  16   0   2     1411.59     1251.28    296.65 o
  17   0   2       48.95     -199.09    199.09 o
  18   0   2      659.56      542.84    276.34 o
  19   0   2      471.88      621.77    293.72 o
 -19   1   2      258.34      271.79    189.81 o
 -18   1   2       41.48      206.56    179.83 o
 -17   1   2      547.12      227.32    330.77 o
 -16   1   2     1356.65     1393.68    206.56 o
 -15   1   2     1638.28     1575.55    207.46 o
 -14   1   2     4716.17     5125.53    289.47 o
 -13   1   2     1651.55     1570.58    138.28 o
 -12   1   2     1075.61     1007.32    120.18 o
 -11   1   2      474.01      366.72     75.89 o
 -10   1   2      573.43      647.34     68.08 o
  -9   1   2     3160.72     3333.21     90.18 o
  -8   1   2    10936.70    11044.63    166.58 o
  -7   1   2     2858.74     2970.60     79.31 o
  -6   1   2    29217.64    30101.15    302.58 o
  -5   1   2     2523.28     2357.17     56.37 o
  -4   1   2    52236.84    53678.00    531.13 o
  -3   1   2     1246.72     1343.18     51.24 o
  -2   1   2    65029.76    68744.02    743.45 o
  -1   1   2     3371.31     3252.84     78.27 o
   0   1   2     3081.95     2813.02    123.61 o
   1   1   2     3306.56     3687.80    106.80 o
   2   1   2     8331.13     8871.00    148.54 o
   3   1   2    38612.27    41417.79    470.70 o
   4   1   2    19261.56    19961.79    256.94 o
   5   1   2     2998.24     3285.80     83.88 o
   6   1   2    22415.76    21433.70    286.48 o
   7   1   2     5444.11     5275.65    116.31 o
   8   1   2    11408.18    11346.41    192.67 o
   9   1   2     2242.24     2086.89     83.64 o
  10   1   2      432.37      380.39     78.23 o
  11   1   2     3251.76     3548.74    219.92 o
  12   1   2     1183.89      962.43    158.86 o
  13   1   2        0.31      113.98    133.55 o
  14   1   2      744.16      698.52    167.18 o
  15   1   2      243.67      329.45    155.66 o
  16   1   2       94.09      213.63    161.46 o
  17   1   2      870.53      854.13    198.95 o
  18   1   2      171.55      -15.68    305.44 o
  19   1   2      479.72      458.34    246.09 o
 -19   2   2      326.77      339.59    198.89 o
 -18   2   2      887.29      698.33    308.79 o
 -17   2   2       24.83      -69.17    154.00 o
 -16   2   2      456.23      604.51    176.21 o
 -15   2   2     3387.70     3618.86    264.98 o
 -14   2   2      507.05      195.35    159.13 o
 -13   2   2     3059.94     3051.60    245.85 o
 -12   2   2     1616.18     1934.61    142.28 o
 -11   2   2     2701.75     2817.78    120.15 o
 -10   2   2    15454.44    15538.52    234.00 o
  -9   2   2      333.23      280.10     39.87 o
  -8   2   2    25841.75    26124.00    344.63 o
  -7   2   2      505.29      533.55     41.24 o
  -6   2   2    14505.89    14740.88    188.08 o
  -5   2   2    27637.57    28209.47    280.40 o
  -4   2   2     1126.86     1053.34     43.09 o
  -3   2   2     6835.57     7225.88    104.70 o
  -2   2   2    35545.65    35785.85    409.24 o
  -1   2   2     3698.19     4342.60     97.36 o
   0   2   2    16513.58    17343.46    252.70 o
   1   2   2     3496.37     3855.19    114.17 o
   2   2   2   191408.66   196101.47   2377.70 o
   3   2   2     3550.93     3840.44    105.40 o
   4   2   2     6817.58     7082.04    122.03 o
   5   2   2    11134.46    11269.26    184.05 o
   6   2   2      620.61      661.92     46.64 o
   7   2   2     2643.51     2685.09     84.44 o
   8   2   2    17558.47    16691.64    249.79 o
   9   2   2      213.14       72.15     62.99 o
  10   2   2     3677.59     3618.16    148.14 o
  11   2   2     3133.30     3220.34    215.12 o
  12   2   2     3554.83     2973.55    360.29 o
  13   2   2     3113.99     2864.67    228.42 o
  14   2   2       56.50        4.92    150.84 o
  15   2   2      574.08      779.10    178.44 o
  16   2   2      684.27      603.18    186.70 o
  17   2   2       51.67      167.19    171.62 o
  18   2   2      472.31      606.59    259.17 o
  19   2   2       65.16     -114.79    258.23 o
 -19   3   2     1450.82     1743.06    245.25 o
 -18   3   2      144.57      221.07    172.48 o
 -17   3   2     3888.50     4113.66    296.94 o
 -16   3   2     2987.07     3193.69    292.98 o
 -15   3   2     4378.81     4492.71    222.81 o
 -14   3   2     8303.54     8683.15    285.03 o
 -13   3   2      263.35      207.37    102.03 o
 -12   3   2     8671.34     8841.13    276.56 o
 -11   3   2     2553.28     2582.10    118.47 o
 -10   3   2       83.70      105.42     60.92 o
  -9   3   2    15246.10    15042.98    219.96 o
  -8   3   2    23749.55    24124.52    266.15 o
  -7   3   2    19346.58    18921.59    250.87 o
  -6   3   2   112828.38   114380.70   1115.57 o
  -5   3   2       37.62       27.52     29.13 o
  -4   3   2   120632.28   122532.34   1173.89 o
  -3   3   2    19031.33    19621.74    293.30 o
  -2   3   2    38818.69    39643.65    454.50 o
  -1   3   2    13352.60    13440.77    214.80 o
   0   3   2    36344.17    36830.49    537.01 o
   1   3   2    43450.08    43777.81    572.29 o
   2   3   2    57093.34    60087.65    767.94 o
   3   3   2     3256.77     3035.32    166.17 o
   4   3   2    80167.72    81269.45    894.30 o
   5   3   2    10365.89    10248.14    234.76 o
   6   3   2    59874.19    59465.72    685.07 o
   7   3   2    31838.92    31834.27    405.76 o
   8   3   2    18913.20    17779.34    387.35 o
   9   3   2    22447.38    21057.91    380.88 o
  10   3   2      123.82       82.91     74.29 o
  11   3   2     2938.11     2811.51    211.36 o
  12   3   2     2026.16     2033.79    199.36 o
  13   3   2      359.83      249.56    365.84 o
  14   3   2     4147.54     4206.80    271.32 o
  15   3   2     3140.54     3139.73    299.26 o
  16   3   2      534.05      634.80    230.28 o
  17   3   2     4549.84     4760.67    321.36 o
  18   3   2      126.03       70.16    181.78 o
  19   3   2      862.67      881.04    226.66 o
 -19   4   2       60.03        5.48    176.90 o
 -18   4   2        1.27      214.96    186.21 o
 -17   4   2        9.26     -151.46    151.46 o
 -16   4   2     1007.22      984.50    189.85 o
 -15   4   2      104.10       62.02    117.40 o
 -14   4   2     1342.06     1476.07    147.24 o
 -13   4   2      683.71      809.01    124.39 o
 -12   4   2     1451.87     1519.08    137.02 o
 -11   4   2      698.73      840.69     87.87 o
 -10   4   2     2337.91     2499.35     97.99 o
  -9   4   2        5.42      -53.73     53.73 o
  -8   4   2      545.72      592.58     41.39 o
  -7   4   2     2292.74     2377.72     89.71 o
  -6   4   2     9147.40    10191.30    165.22 o
  -5   4   2      216.42      223.52     34.13 o
  -4   4   2     8775.77     8728.73    190.18 o
  -3   4   2      842.41      893.52     69.11 o
  -2   4   2     7947.50     8139.82    120.32 o
  -1   4   2      303.29      240.08     41.64 o
   0   4   2     4257.55     4360.75    108.73 o
   1   4   2    12336.52    12901.58    210.39 o
   2   4   2       98.17       96.48     46.59 o
   3   4   2     1388.20     1333.34     54.94 o
   4   4   2     4693.77     5402.93    120.91 o
   5   4   2      341.69      384.50     39.98 o
   6   4   2       25.36       55.28     34.60 o
   7   4   2      113.95      180.05     38.72 o
   8   4   2      837.02      808.30     83.67 o
   9   4   2     2291.07     2201.15    166.65 o
  10   4   2      203.48      231.35     81.07 o
  11   4   2     2450.58     2484.66    194.20 o
  12   4   2      179.43      167.17    137.38 o
  13   4   2      471.74      373.27    153.44 o
  14   4   2       12.86     -104.97    140.86 o
  15   4   2      700.33      673.04    376.62 o
  16   4   2      153.03       -5.94    174.07 o
  17   4   2      291.83      281.89    180.98 o
  18   4   2        4.63     -206.21    206.21 o
  19   4   2        9.25      165.78    193.35 o
 -19   5   2      563.21      828.07    225.13 o
 -18   5   2      126.39       -0.31    170.24 o
 -17   5   2     1524.60     1413.96    304.50 o
 -16   5   2      303.63      209.09    125.68 o
 -15   5   2     1188.94     1304.84    155.24 o
 -14   5   2     3751.87     3871.86    239.82 o
 -13   5   2      797.67      942.24    129.11 o
 -12   5   2     1674.02     1691.12    140.72 o
 -11   5   2     4880.14     4524.10    160.18 o
 -10   5   2      352.80      429.44     75.03 o
  -9   5   2    23792.94    23851.76    557.80 o
  -8   5   2     2760.77     2671.35     81.95 o
  -7   5   2     7408.53     7575.26    135.74 o
  -6   5   2     7513.45     7302.69    130.25 o
  -5   5   2     6836.10     7493.02    126.51 o
  -4   5   2    30614.41    31989.52    353.01 o
  -3   5   2    10150.76    10784.14    177.40 o
  -2   5   2     1126.01     1402.32    149.14 o
  -1   5   2    36250.02    35645.75    493.19 o
   0   5   2     2068.12     2119.44     79.66 o
   1   5   2    23723.31    25057.73    369.23 o
   2   5   2    19564.29    20754.33    310.99 o
   3   5   2     2985.69     2954.98     77.54 o
   4   5   2    20441.49    21037.79    277.94 o
   5   5   2    12483.05    12096.43    204.99 o
   6   5   2     4318.19     4574.44    106.88 o
   7   5   2    21657.91    21687.27    371.52 o
   8   5   2      397.95      421.21     74.39 o
   9   5   2     3414.94     3273.41    148.01 o
  10   5   2     3706.67     3287.78    156.16 o
  11   5   2     2998.89     3207.08    164.34 o
  12   5   2     9384.61     9945.04    886.91 o
  13   5   2     1346.64     1390.26    189.52 o
  14   5   2     2734.82     2740.04    550.90 o
  15   5   2     1947.38     1681.54    249.96 o
  16   5   2       22.93     -120.57    154.10 o
  17   5   2      990.76     1119.84    213.23 o
  18   5   2      134.48       74.95    183.82 o
 -19   6   2      317.08      432.06    201.89 o
 -18   6   2      855.43      776.18    236.46 o
 -17   6   2       13.45       -5.57    120.60 o
 -16   6   2      820.27      930.68    154.32 o
 -15   6   2     2617.07     2840.20    248.24 o
 -14   6   2      555.68      611.32    247.76 o
 -13   6   2     8193.59     8355.79    270.94 o
 -12   6   2     6885.62     7301.58    206.23 o
 -11   6   2     8233.81     7544.94    202.18 o
 -10   6   2    24520.18    23491.30    450.17 o
  -9   6   2     2786.12     2787.56    119.19 o
  -8   6   2    21722.88    21544.64    334.33 o
  -7   6   2     5305.35     5606.56    157.89 o
  -6   6   2     9707.35     9710.14    185.69 o
  -5   6   2     7644.52     7687.34    133.01 o
  -4   6   2     3075.13     3131.04     80.78 o
  -3   6   2    33687.38    33196.22    411.62 o
  -2   6   2    48768.97    48995.82    666.80 o
  -1   6   2     5437.62     5928.17    141.04 o
   0   6   2    84372.76    83883.44   1073.08 o
   1   6   2     4269.85     3981.32    111.97 o
   2   6   2    72164.21    73066.72    847.19 o
   3   6   2    20856.72    21334.81    279.04 o
   4   6   2    20224.57    21298.16    319.15 o
   5   6   2    24444.84    25992.54    389.44 o
   6   6   2      139.53      166.25     39.45 o
   7   6   2     4364.08     4366.20    106.97 o
   8   6   2    12765.67    12172.22    336.26 o
   9   6   2      631.58      635.56     90.58 o
  10   6   2    12171.14    11090.22    273.27 o
  11   6   2     7364.72     6904.43    224.19 o
  12   6   2     8737.82     8783.27    263.05 o
  13   6   2     9406.80     9487.51    654.53 o
  14   6   2      218.41      203.98    152.59 o
  15   6   2     3044.05     3030.90    255.24 o
  16   6   2       32.87     -124.44    148.62 o
  17   6   2      220.27       69.01    305.86 o
  18   6   2      566.09      317.88    187.14 o
 -19   7   2       98.16       38.27    189.67 o
 -18   7   2      757.02      761.76    161.49 o
 -17   7   2        6.43      124.75    131.13 o
 -16   7   2      453.29      360.15    138.36 o
 -15   7   2       47.99      -23.90    111.65 o
 -14   7   2        3.24      -65.39    104.22 o
 -13   7   2      210.55      175.77     86.22 o
 -12   7   2      557.21      673.52     96.81 o
 -11   7   2     1911.95     1842.48    145.68 o
 -10   7   2     1696.51     1855.71    112.85 o
  -9   7   2      760.59      766.59     83.59 o
  -8   7   2     6952.64     7245.02    254.18 o
  -7   7   2     2612.73     2689.91     90.35 o
  -6   7   2     5550.08     5744.89    120.29 o
  -5   7   2        1.87       33.26     34.35 o
  -4   7   2    10953.78    11662.79    170.31 o
  -3   7   2      727.64      732.65     50.58 o
  -2   7   2     4631.65     4860.05    144.77 o
  -1   7   2     5142.44     5298.70    137.70 o
   0   7   2     1440.48     1671.86     95.28 o
   1   7   2    33527.75    36186.84    513.02 o
   2   7   2      166.49      110.51     30.99 o
   3   7   2     3242.06     3000.63     99.21 o
   4   7   2      865.98      895.25     53.50 o
   5   7   2     2522.42     2588.11     88.41 o
   6   7   2    14526.90    14420.67    299.20 o
   7   7   2     2217.16     2095.27    112.45 o
   8   7   2     2647.96     2384.10    171.12 o
   9   7   2      186.36      155.30     81.55 o
  10   7   2     8204.04     8076.93    237.44 o
  11   7   2      870.97     1004.77    138.63 o
  12   7   2     1423.65     1437.74    131.27 o
  13   7   2      166.59      -28.82    128.81 o
  14   7   2      354.15      396.80    324.70 o
  15   7   2       54.82      192.46    151.87 o
  16   7   2       45.76     -113.44    150.27 o
  17   7   2      222.19      152.34    175.04 o
  18   7   2      298.07      128.69    324.70 o
 -18   8   2     1976.96     2305.63    209.92 o
 -17   8   2      354.07      278.49    136.04 o
 -16   8   2     2406.89     2119.99    271.66 o
 -15   8   2      893.87      933.99    150.69 o
 -14   8   2      580.97      665.06    134.01 o
 -13   8   2     5842.28     5795.74    196.69 o
 -12   8   2     3096.44     3037.44    145.55 o
 -11   8   2     4916.35     4786.44    190.97 o
 -10   8   2    13279.30    13386.06    271.60 o
  -9   8   2      473.59      425.82     76.20 o
  -8   8   2    18663.97    17562.47    297.39 o
  -7   8   2    11358.08    11384.41    185.71 o
  -6   8   2     5713.57     5484.88    120.21 o
  -5   8   2    32823.91    32529.35    378.16 o
  -4   8   2      190.55      241.91     45.38 o
  -3   8   2    46014.51    48498.00    804.97 o
  -2   8   2    20278.42    20578.23    413.29 o
  -1   8   2    14235.82    14711.03    266.73 o
   0   8   2    30639.54    31059.35    463.79 o
   1   8   2      157.32      213.34     48.88 o
   2   8   2    11701.53    11627.98    203.50 o
   3   8   2    39680.64    40721.77    434.78 o
   4   8   2     1905.60     1994.20    113.42 o
   5   8   2    30008.40    30622.56    395.64 o
   6   8   2     1576.02     1597.52     85.90 o
   7   8   2    19011.52    18659.82    346.29 o
   8   8   2    17393.15    16333.31    532.58 o
   9   8   2     1323.16     1219.92    114.52 o
  10   8   2     5045.15     4852.04    190.31 o
  11   8   2     4704.16     4270.58    211.86 o
  12   8   2      668.27      665.29    116.20 o
  13   8   2     3299.64     3412.61    445.28 o
  14   8   2      195.76       68.40    142.87 o
  15   8   2     2610.05     2299.70    497.10 o
  16   8   2     1466.88     1075.90    203.34 o
  17   8   2       76.31       64.97    179.29 o
  18   8   2      797.10     1039.75    229.00 o
 -18   9   2      246.28      254.51    195.22 o
 -17   9   2      911.64      892.87    186.03 o
 -16   9   2     1115.38     1175.48    169.76 o
 -15   9   2      239.01      294.66    126.57 o
 -14   9   2     2246.06     2470.77    181.81 o
 -13   9   2       30.76      -79.68     79.68 o
 -12   9   2     1958.25     2228.93    133.50 o
 -11   9   2     4316.29     4401.28    170.43 o
 -10   9   2      243.33      270.52     84.02 o
  -9   9   2     8270.49     8498.59    208.08 o
  -8   9   2     8009.19     8028.44    212.09 o
  -7   9   2     3810.22     3511.46    126.29 o
  -6   9   2    14358.13    14577.42    217.64 o
  -5   9   2       18.36       45.95     39.29 o
  -4   9   2    19461.24    19236.22    251.55 o
  -3   9   2     4121.81     4420.85    139.09 o
  -2   9   2     4002.74     3953.22    133.42 o
  -1   9   2     9872.01     9725.09    209.80 o
   0   9   2     5063.50     5715.51    194.93 o
   1   9   2     7598.22     7346.58    242.01 o
   2   9   2    14651.30    14567.87    215.02 o
   3   9   2      178.32      191.77     31.73 o
   4   9   2    17614.02    17120.28    221.43 o
   5   9   2     1854.33     2170.50     83.61 o
   6   9   2    11761.42    11852.33    204.20 o
   7   9   2     5200.43     5156.68    233.00 o
   8   9   2     1611.44     1471.11    110.93 o
   9   9   2     7863.47     7947.12    233.54 o
  10   9   2     3255.22     3161.47    222.61 o
  11   9   2      404.63      633.22    110.65 o
  12   9   2     1212.97     1244.25    141.15 o
  13   9   2       83.85       18.34     99.34 o
  14   9   2     2091.39     1864.92    485.90 o
  15   9   2      342.33      225.06    158.00 o
  16   9   2      339.27      297.58    175.36 o
  17   9   2     1053.61     1128.25    233.03 o
 -18  10   2      219.25      343.47    199.16 o
 -17  10   2       33.71     -102.69    159.13 o
 -16  10   2      873.41      661.00    151.91 o
 -15  10   2      229.37        8.09    121.56 o
 -14  10   2      949.39     1114.62    172.91 o
 -13  10   2      309.68      292.70     95.14 o
 -12  10   2      458.55      573.51    101.34 o
 -11  10   2      172.90       73.86     78.87 o
 -10  10   2      113.09      172.37     80.55 o
  -9  10   2      275.84      219.82     76.71 o
  -8  10   2      203.60      185.20     67.29 o
  -7  10   2     8313.03     8190.04    190.76 o
  -6  10   2      337.77      316.59     53.02 o
  -5  10   2    12720.22    12702.73    198.36 o
  -4  10   2        2.73       69.67     49.43 o
  -3  10   2     9920.66     9934.36    200.35 o
  -2  10   2       72.43      116.42     57.17 o
  -1  10   2     1726.68     1858.96    106.22 o
   0  10   2     2322.37     2160.74    104.53 o
   1  10   2      244.08      294.77     80.92 o
   2  10   2     5175.93     5232.26    171.62 o
   3  10   2     2519.99     2360.52     97.55 o
   4  10   2     1976.41     1918.95     69.50 o
   5  10   2     8715.49     8891.44    171.89 o
   6  10   2     9056.68     8802.63    175.41 o
   7  10   2     3330.90     2972.78    342.00 o
   8  10   2      752.95      731.18     95.97 o
   9  10   2       11.09      -76.31     83.47 o
  10  10   2      172.62      258.23     94.25 o
  11  10   2       65.08       38.66     89.01 o
  12  10   2      959.59      989.07    126.08 o
  13  10   2       16.40       94.19    110.03 o
  14  10   2     2754.61     2798.35    242.46 o
  15  10   2        4.30     -152.02    227.14 o
  16  10   2      869.91     1020.51    214.69 o
  17  10   2       35.30     -178.16    178.16 o
 -17  11   2     1467.31     1493.37    237.88 o
 -16  11   2      316.69      545.04    185.80 o
 -15  11   2      324.26      338.21    190.19 o
 -14  11   2     3991.30     3798.91    428.42 o
 -13  11   2     1221.10     1371.38    149.42 o
 -12  11   2     7788.04     7508.41    265.39 o
 -11  11   2     7257.40     7982.33    262.49 o
 -10  11   2     6330.87     6167.24    194.67 o
  -9  11   2    20281.31    20418.37    354.11 o
  -8  11   2      643.02      642.75    102.27 o
  -7  11   2    16390.35    16173.34    363.09 o
  -6  11   2     6866.18     7028.33    186.27 o
  -5  11   2      170.64      146.15     48.61 o
  -4  11   2    13304.74    13155.34    508.90 o
  -3  11   2    12357.35    12073.94    208.06 o
  -2  11   2     7844.69     8012.96    207.62 o
  -1  11   2    59725.70    58415.86    843.06 o
   0  11   2      547.91      451.46     69.90 o
   1  11   2    40286.48    38607.28    580.14 o
   2  11   2     4705.85     4299.70    142.58 o
   3  11   2    13739.18    13099.85    249.98 o
   4  11   2    23671.87    23576.98    266.70 o
   5  11   2     1166.33     1233.52    110.49 o
   6  11   2    10153.14    10053.88    233.59 o
   7  11   2     8302.91     8038.01    216.67 o
   8  11   2      865.24      711.36    129.36 o
   9  11   2    16020.37    16082.33    346.99 o
  10  11   2     2518.40     2323.69    209.39 o
  11  11   2     3551.47     3824.07    231.25 o
  12  11   2     7715.88     7614.00    259.58 o
  13  11   2      433.46      360.05    123.68 o
  14  11   2     3436.53     3416.74    275.50 o
  15  11   2      224.33      118.01    165.09 o
  16  11   2      887.39      979.77    211.77 o
  17  11   2      521.34      692.27    335.06 o
 -17  12   2      210.62      270.34    237.72 o
 -16  12   2       39.43     -183.49    183.49 o
 -15  12   2      505.06      439.29    174.52 o
 -14  12   2      318.63      326.28    125.26 o
 -13  12   2      239.89      150.90    113.62 o
 -12  12   2     2412.61     2767.98    200.38 o
 -11  12   2       19.17      -15.47     92.70 o
 -10  12   2     4904.68     4874.92    343.19 o
  -9  12   2       64.42       47.39     87.58 o
  -8  12   2     6028.65     6529.53    238.52 o
  -7  12   2     1393.77     1484.41    144.71 o
  -6  12   2       23.75       55.93     69.37 o
  -5  12   2      586.45      601.43     88.17 o
  -4  12   2     1126.47     1227.92    103.37 o
  -3  12   2      857.07     1006.82     96.19 o
  -2  12   2     9853.70     9659.69    315.62 o
  -1  12   2       15.41       58.57     77.16 o
   0  12   2    11938.82    11680.97    280.34 o
   1  12   2     3295.50     3396.14    137.41 o
   2  12   2     6824.43     7151.50    203.85 o
   3  12   2     1360.92     1265.79    106.96 o
   4  12   2     1313.65     1386.37     82.58 o
   5  12   2     1647.85     1757.74     84.69 o
   6  12   2     3903.67     3732.03    143.38 o
   7  12   2     1022.52     1122.79    100.88 o
   8  12   2     3005.76     2981.79    147.59 o
   9  12   2      265.88      355.59     89.95 o
  10  12   2     2108.66     2239.70    147.15 o
  11  12   2      889.58     1031.63    124.35 o
  12  12   2     1676.83     1499.68    148.62 o
  13  12   2      746.29      577.14    123.21 o
  14  12   2       53.26      -26.02    144.58 o
  15  12   2      343.08      179.59    180.98 o
  16  12   2      111.88      -15.66    173.88 o
 -16  13   2        6.45        9.94    235.10 o
 -15  13   2       41.57       40.54    154.89 o
 -14  13   2      711.58      594.35    175.12 o
 -13  13   2       78.52      173.06    120.32 o
 -12  13   2     2221.31     2520.40    176.25 o
 -11  13   2     2665.69     2669.08    171.56 o
 -10  13   2     3279.68     3398.09    183.90 o
  -9  13   2     2755.07     2920.06    165.61 o
  -8  13   2        2.84      -35.64     78.53 o
  -7  13   2     1659.02     1720.92    129.63 o
  -6  13   2     1008.53     1050.53    154.47 o
  -5  13   2      486.94      526.12    185.79 o
  -4  13   2     4174.70     4017.71    164.31 o
  -3  13   2     9643.18     9565.17    268.32 o
  -2  13   2     1398.08     1497.10    110.18 o
  -1  13   2     8563.42     8246.19    183.72 o
   0  13   2       70.98      124.35     73.63 o
   1  13   2    14810.94    14693.87    304.15 o
   2  13   2     4279.28     4141.26    157.16 o
   3  13   2     1962.94     1943.71    153.59 o
   4  13   2     2464.82     2565.49    126.08 o
   5  13   2       57.92       77.22     68.90 o
   6  13   2      825.86      735.54    122.50 o
   7  13   2     2651.75     2622.71    179.80 o
   8  13   2      146.56       49.63    116.92 o
   9  13   2     2733.58     3348.29    215.92 o
  10  13   2     3138.66     3164.65    372.81 o
  11  13   2      683.48      715.77    121.99 o
  12  13   2     2154.09     2073.50    189.36 o
  13  13   2       17.85      153.60    112.11 o
  14  13   2      634.49      784.74    143.25 o
  15  13   2      211.73      258.41    168.04 o
  16  13   2       30.11        4.96    181.12 o
 -16  14   2     1292.83     1046.36    225.22 o
 -15  14   2     1930.11     2468.25    407.60 o
 -14  14   2      393.19      277.89    175.20 o
 -13  14   2     2517.12     2573.88    193.49 o
 -12  14   2      172.17      201.22    204.44 o
 -11  14   2     1245.70     1075.91    137.77 o
 -10  14   2     2017.01     2115.13    185.86 o
  -9  14   2     4383.55     4559.09    205.02 o
  -8  14   2     3446.28     3384.68    172.53 o
  -7  14   2    10907.28    11207.93    548.39 o
  -6  14   2     2019.75     2192.68    322.50 o
  -5  14   2    25273.27    24905.25    642.93 o
  -4  14   2       16.83      112.27     63.34 o
  -3  14   2     7507.97     7318.84    292.36 o
  -2  14   2     5441.15     4818.83    188.31 o
  -1  14   2     1689.93     1870.01    103.64 o
   0  14   2     5240.62     4970.97    151.84 o
   1  14   2     3637.33     3571.38    157.76 o
   2  14   2     3256.88     3473.34    154.45 o
   3  14   2    18674.80    16519.25   1400.19 o
   4  14   2     2485.62     2309.17    126.08 o
   5  14   2    13845.97    14481.90    395.46 o
   6  14   2     2078.72     1972.58    165.15 o
   7  14   2     3943.01     4346.21    232.42 o
   8  14   2    10913.15    11268.17    374.84 o
   9  14   2       19.33        5.29    112.85 o
  10  14   2     3903.33     4046.55    475.33 o
  11  14   2      650.35      745.81    189.04 o
  12  14   2      233.30      341.38    180.04 o
  13  14   2     1364.70     1418.47    192.24 o
  14  14   2      794.49      787.96    174.90 o
  15  14   2      759.95      817.51    280.95 o
 -15  15   2        3.18       93.90    130.41 o
 -14  15   2      582.02      670.80    154.21 o
 -13  15   2      174.72      341.61    129.25 o
 -12  15   2      563.75      542.38    136.55 o
 -11  15   2     1068.64     1304.23    277.21 o
 -10  15   2       24.14      -95.90     95.90 o
  -9  15   2     1966.64     1897.09    150.90 o
  -8  15   2       36.40      -81.30     81.30 o
  -7  15   2      828.07      802.16    168.73 o
  -6  15   2       47.09      150.27    130.84 o
  -5  15   2        1.53      -43.98    100.71 o
  -4  15   2     6334.48     6050.10    379.24 o
  -3  15   2      189.59      235.92     91.83 o
  -2  15   2      198.71      301.77     88.78 o
  -1  15   2      598.14      720.88    101.12 o
   0  15   2      748.53      879.11     86.16 o
   1  15   2     5250.26     5030.77    158.93 o
   2  15   2      406.85      585.98    155.88 o
   3  15   2     1786.09     1764.91    121.66 o
   4  15   2      488.63      597.92     91.43 o
   5  15   2      186.15      180.76    105.95 o
   6  15   2     1482.77     1309.71    228.19 o
   7  15   2      332.13      348.65    122.91 o
   8  15   2     3165.68     3128.23    215.52 o
   9  15   2      256.24      233.44    123.31 o
  10  15   2       59.87      112.21    130.99 o
  11  15   2      973.96     1009.61    167.11 o
  12  15   2       34.06     -129.73    131.68 o
  13  15   2      638.49      727.97    245.46 o
  14  15   2      633.80      707.41    191.52 o
  15  15   2       62.40      172.86    163.75 o
 -14  16   2     1338.09     1164.23    170.78 o
 -13  16   2     2613.91     2514.54    197.41 o
 -12  16   2      275.95      166.55    129.06 o
 -11  16   2      820.29      594.67    131.62 o
 -10  16   2      580.79      509.08    166.62 o
  -9  16   2       65.98      230.42    154.49 o
  -8  16   2     3314.01     3036.25    286.81 o
  -7  16   2     5635.47     5779.56    300.57 o
  -6  16   2      615.62      817.98    153.53 o
  -5  16   2     9346.47     9603.38    354.25 o
  -4  16   2     1067.62     1207.13    160.68 o
  -3  16   2    12933.49    12611.70    316.67 o
  -2  16   2      725.22      773.36    157.02 o
  -1  16   2     2460.60     2570.13    160.56 o
   0  16   2     3612.46     3232.30    159.73 o
   1  16   2      795.87      855.27     91.44 o
   2  16   2      445.70      563.37    104.66 o
   3  16   2     4839.06     4578.57    158.88 o
   4  16   2       97.88       61.84    164.55 o
   5  16   2     9219.25     9055.63    394.52 o
   6  16   2     3501.39     3867.75    227.09 o
   7  16   2     4133.37     4381.99    243.49 o
   8  16   2     2636.58     2907.44    392.95 o
   9  16   2       42.92       50.71    125.17 o
  10  16   2     2654.82     2686.29    221.86 o
  11  16   2       90.99      -29.75    175.64 o
  12  16   2       91.42       66.47    151.14 o
  13  16   2     1070.56     1056.24    153.55 o
  14  16   2      588.33      554.56    142.08 o
 -14  17   2     2152.18     2131.05    224.39 o
 -13  17   2     1149.72     1676.52    183.94 o
 -12  17   2     1929.83     1689.05    176.81 o
 -11  17   2     4471.45     4890.52    266.79 o
 -10  17   2     1380.33     1308.40    233.84 o
  -9  17   2     4404.60     4900.22    435.03 o
  -8  17   2      552.80      884.57    176.82 o
  -7  17   2     2874.43     2655.55    229.04 o
  -6  17   2     2629.20     3045.00    232.56 o
  -5  17   2       14.03     -104.33    128.02 o
  -4  17   2     3447.68     3085.74    171.04 o
  -3  17   2     4357.50     4476.32    200.54 o
  -2  17   2     2558.77     2842.06    164.60 o
  -1  17   2    19718.56    19143.67    404.89 o
   0  17   2      129.27       99.35     88.38 o
   1  17   2     9804.48     9740.13    356.76 o
   2  17   2     2956.58     2811.64    168.98 o
   3  17   2     5054.02     5286.77    176.83 o
   4  17   2     4687.05     4627.17    297.09 o
   5  17   2      127.62      159.45    114.45 o
   6  17   2     1529.83     1348.99    135.37 o
   7  17   2     2891.94     3122.86    219.72 o
   8  17   2      166.49       73.72    125.63 o
   9  17   2     2348.38     2462.31    284.09 o
  10  17   2     1512.39     1396.64    209.67 o
  11  17   2     3513.23     3486.40    276.06 o
  12  17   2     1605.25     1531.13    359.87 o
  13  17   2      140.86      232.24    164.51 o
 -13  18   2        0.41     -134.07    134.07 o
 -12  18   2        9.18     -118.33    118.33 o
 -11  18   2      552.44      683.49    223.69 o
 -10  18   2        1.89       17.61    156.12 o
  -9  18   2       98.69     -136.11    136.11 o
  -8  18   2       39.24       51.79    149.63 o
  -7  18   2      691.09      901.77    183.93 o
  -6  18   2      286.09      408.06    155.43 o
  -5  18   2      206.09      244.99    140.11 o
  -4  18   2      448.41      292.74    135.78 o
  -3  18   2      895.02     1017.53    129.01 o
  -2  18   2     1095.95      889.47    122.95 o
  -1  18   2      243.44      342.28    101.97 o
   0  18   2      172.19      173.39    123.52 o
   1  18   2       27.91        8.10    171.46 o
   2  18   2      260.15      126.18    114.49 o
   3  18   2        4.23      -88.44     88.44 o
   4  18   2       32.23      286.80    135.60 o
   5  18   2      585.97      875.95    171.58 o
   6  18   2       40.39      331.46    295.60 o
   7  18   2      112.29      292.81    162.48 o
   8  18   2        7.91       -6.45    151.52 o
   9  18   2      793.23     1125.90    224.53 o
  10  18   2       19.05      -35.65    201.81 o
  11  18   2       49.83       13.56    186.22 o
  12  18   2      113.41      271.64    212.70 o
 -12  19   2     1158.51     1317.85    346.47 o
 -11  19   2     2105.58     2427.76    278.71 o
 -10  19   2      408.69      166.46    201.71 o
  -9  19   2     3027.25     2928.44    269.86 o
  -8  19   2       33.26       69.09    145.65 o
  -7  19   2     2246.74     2261.03    232.55 o
  -6  19   2     1614.62     1118.43    188.45 o
  -5  19   2       87.86      160.94    138.09 o
  -4  19   2     2870.17     2965.10    262.42 o
  -3  19   2     3266.89     3208.89    187.38 o
  -2  19   2      593.05      649.98    154.85 o
  -1  19   2     6073.96     6189.55    316.32 o
   0  19   2      461.15      326.63    147.20 o
   1  19   2     7722.57     7421.99    428.96 o
   2  19   2     1983.83     2073.57    209.82 o
   3  19   2     1044.70      877.04    160.51 o
   4  19   2     2945.62     2534.24    237.92 o
   5  19   2      163.33      -73.50    128.10 o
   6  19   2      402.47      457.58    226.41 o
   7  19   2     2124.40     1767.04    232.08 o
   8  19   2       38.85     -101.97    154.22 o
   9  19   2     2579.87     2704.13    265.74 o
  10  19   2     1793.05     1429.11    227.47 o
  11  19   2      340.50      481.08    263.78 o
 -11  20   2      180.98       72.64    254.36 o
 -10  20   2      410.76      393.78    285.55 o
  -9  20   2      192.08      146.95    167.78 o
  -8  20   2      794.80      869.87    199.04 o
  -7  20   2     2846.34     2877.31    260.71 o
  -6  20   2      317.29      256.65    163.73 o
  -5  20   2     8014.26     8103.08    364.90 o
  -4  20   2       51.69      309.23    145.61 o
  -3  20   2     4275.50     4145.02    257.54 o
  -2  20   2      509.27      437.47    163.64 o
  -1  20   2     2043.01     2162.22    215.51 o
   0  20   2      160.95       82.10    146.88 o
   1  20   2       22.44      155.59    144.21 o
   2  20   2      502.64      800.06    171.47 o
   3  20   2     2606.48     2812.18    380.18 o
   4  20   2      746.80      667.87    201.50 o
   5  20   2     6671.39     6956.60    351.91 o
   6  20   2     1135.80     1117.87    200.95 o
   7  20   2     4297.28     4974.04    323.23 o
   8  20   2     1345.04     1388.55    444.97 o
   9  20   2      753.03      430.26    182.45 o
  10  20   2     1163.63     1525.52    329.31 o
 -10  21   2      142.63      437.33    303.14 o
  -9  21   2      129.55     -241.38    241.38 o
  -8  21   2       33.67      -95.91    159.94 o
  -7  21   2      256.17       23.06    163.06 o
  -6  21   2      237.00       61.12    153.72 o
  -5  21   2      373.38      139.50    266.40 o
  -4  21   2      806.59      568.03    177.11 o
  -3  21   2       80.45      -85.17    137.38 o
  -2  21   2      435.03      565.16    170.66 o
  -1  21   2        3.12      305.59    160.19 o
   0  21   2        5.66      180.22    196.68 o
   1  21   2       12.07      123.52    154.04 o
   2  21   2       61.26      154.50    243.26 o
   3  21   2      399.25      527.77    274.67 o
   4  21   2      399.81      681.64    287.23 o
   5  21   2      384.05      577.92    181.62 o
   6  21   2      658.36      587.82    191.55 o
   7  21   2      520.45      378.13    184.42 o
   8  21   2        2.60       -8.58    216.47 o
   9  21   2        3.02     -160.78    226.31 o
  -8  22   2     1264.74     1078.15    323.23 o
  -7  22   2      990.18      652.54    273.41 o
  -6  22   2      358.11      183.44    349.09 o
  -5  22   2     2410.25     2241.21    242.73 o
  -4  22   2      116.11       84.10    153.09 o
  -3  22   2     1394.82      897.48    290.79 o
  -2  22   2     1321.58     1107.87    293.30 o
  -1  22   2      236.49      304.44    174.05 o
   0  22   2     1753.59     1766.64    229.55 o
   1  22   2      661.41      756.00    182.55 o
   2  22   2     1150.66     1327.69    326.17 o
   3  22   2     2355.43     2952.86    404.46 o
   4  22   2       17.35     -208.30    208.30 o
   5  22   2     2611.41     3363.60    437.75 o
   6  22   2      563.56      120.38    238.87 o
   7  22   2      502.10      349.82    258.96 o
   8  22   2     1119.14     1010.53    300.62 o
  -6  23   2      236.71      212.28    219.40 o
  -5  23   2        9.29      -15.91    198.67 o
  -4  23   2      105.09      270.06    276.34 o
  -3  23   2      910.94      804.74    297.48 o
  -2  23   2      153.83       50.03    256.66 o
  -1  23   2     2045.04     2627.64    547.24 o
   0  23   2       78.58     -185.73    364.58 o
   1  23   2     2254.69     2332.14    391.48 o
   2  23   2      301.24      455.12    273.20 o
   3  23   2     1016.00     1108.92    344.80 o
  -1  24   2       45.58      166.85    253.10 o
   0  24   2      964.16     1512.29    244.56 o
   1  24   2       78.27     -249.33    249.33 o
 -19   1   3      584.45      433.91    202.38 o
 -18   1   3     1123.44      863.36    209.39 o
 -17   1   3       52.50      185.55    164.18 o
 -16   1   3      863.88     1222.20    207.87 o
 -15   1   3     2385.80     2457.31    471.14 o
 -14   1   3      373.00      301.25    213.12 o
 -13   1   3    15774.36    16028.26    367.68 o
 -12   1   3     3155.19     2826.73    266.38 o
 -11   1   3     2527.74     2370.78    213.05 o
 -10   1   3    17993.83    17915.62    330.58 o
  -9   1   3     1182.89     1214.58     64.80 o
  -8   1   3    22633.99    22818.10    283.28 o
  -7   1   3     5342.12     5178.88     96.36 o
  -6   1   3    11054.67    11858.80    264.08 o
  -5   1   3    15854.71    15826.81    180.04 o
  -4   1   3      125.57      109.64     26.15 o
  -3   1   3    31941.77    33784.11    355.52 o
  -2   1   3    17307.05    17902.32    231.35 o
  -1   1   3      136.06      178.14     39.20 o
   0   1   3    24006.04    24835.90    440.25 o
   1   1   3    31233.80    33459.44    451.02 o
   2   1   3    73923.98    73792.31    936.06 o
   3   1   3    39748.48    40191.51    467.32 o
   4   1   3     2315.95     2371.76     74.83 o
   5   1   3    37012.47    36567.79    445.13 o
   6   1   3      203.47      265.39     63.80 o
   7   1   3     1530.00     1480.45     72.08 o
   8   1   3    13746.71    13575.87    223.37 o
   9   1   3     1054.63     1144.48     72.97 o
  10   1   3     5512.33     5030.72    247.41 o
  11   1   3     9391.17     9294.98    341.39 o
  12   1   3     1807.13     1738.27    191.18 o
  13   1   3     6544.54     6876.68    326.56 o
  14   1   3       52.96      193.40    145.21 o
  15   1   3     2056.12     2079.86    225.89 o
  16   1   3      119.69      -27.86    150.68 o
  17   1   3       40.48      165.56    176.97 o
  18   1   3      224.57        9.09    177.13 o
 -19   2   3     1628.06     1628.26    250.53 o
 -18   2   3      567.90      572.94    196.53 o
 -17   2   3     2345.11     2552.57    406.35 o
 -16   2   3     5183.84     5677.84    333.18 o
 -15   2   3     4082.13     4410.19    281.26 o
 -14   2   3     9908.85    10439.85   1336.48 o
 -13   2   3      203.56      168.43    125.65 o
 -12   2   3     6547.35     6340.45    223.44 o
 -11   2   3     1277.63     1283.79     95.09 o
 -10   2   3      693.04      600.05     63.45 o
  -9   2   3     5156.60     5109.19    106.41 o
  -8   2   3    23494.06    22606.60    271.80 o
  -7   2   3     7127.75     7612.18    129.82 o
  -6   2   3    75700.65    75195.88    685.72 o
  -5   2   3     3286.04     3832.46     74.86 o
  -4   2   3   115423.76   118071.20   1129.07 o
  -3   2   3      334.21      340.25     30.70 o
  -2   2   3    53934.15    57629.90    752.09 o
  -1   2   3    27876.65    27947.71    430.06 o
   0   2   3      714.33      841.96     94.88 o
   1   2   3     5676.76     6554.53    170.35 o
   2   2   3   104508.06   110256.98   1183.46 o
   3   2   3     5428.77     5348.91    122.32 o
   4   2   3    60504.02    60161.00    682.34 o
   5   2   3    20788.92    20637.66    280.82 o
   6   2   3    41721.87    40602.59    496.38 o
   7   2   3    24989.85    24875.70    338.78 o
   8   2   3    14231.67    13946.44    229.10 o
   9   2   3    13169.44    12439.58    375.04 o
  10   2   3      304.51      352.39     83.43 o
  11   2   3     1727.89     2133.00    194.86 o
  12   2   3     2234.43     2035.48    198.78 o
  13   2   3      196.39      186.21    139.63 o
  14   2   3     3484.38     3190.40    242.18 o
  15   2   3     2282.56     2322.85    230.44 o
  16   2   3      316.10      524.30    185.23 o
  17   2   3     2622.08     2474.64    561.26 o
  18   2   3        5.85      -38.78    170.07 o
 -19   3   3        6.09     -131.31    274.14 o
 -18   3   3      335.37      343.10    189.42 o
 -17   3   3      382.97      380.60    242.32 o
 -16   3   3      999.27     1108.36    206.00 o
 -15   3   3     1870.33     1810.29    213.67 o
 -14   3   3       87.01       66.59    109.02 o
 -13   3   3     1775.90     2040.65    174.46 o
 -12   3   3       85.62      145.54     99.26 o
 -11   3   3       30.55      -50.05     62.02 o
 -10   3   3     4031.04     3783.85    195.74 o
  -9   3   3       12.08      -36.63     36.63 o
  -8   3   3     1898.47     1870.49     98.64 o
  -7   3   3     4293.81     4513.97     90.90 o
  -6   3   3    10678.97    11232.55    147.11 o
  -5   3   3     8374.88     8153.17    114.86 o
  -4   3   3     3192.03     3577.36     88.04 o
  -3   3   3     5000.14     5089.21     89.85 o
  -2   3   3    18138.95    19252.30    299.66 o
  -1   3   3     1509.29     1665.03    104.05 o
   0   3   3     8625.63     8709.61    168.40 o
   1   3   3     7300.32     7612.09    192.53 o
   2   3   3    21157.00    23664.75    472.22 o
   3   3   3      726.67      707.73     48.08 o
   4   3   3     1743.40     1974.50     80.59 o
   5   3   3     1327.98     1340.28     63.73 o
   6   3   3     9659.89     9631.32    172.00 o
   7   3   3       82.15       28.29     40.59 o
   8   3   3     8100.02     7906.12    161.52 o
   9   3   3        0.82       -6.50     65.80 o
  10   3   3     2864.24     2760.66    142.15 o
  11   3   3       63.68       27.79    122.62 o
  12   3   3      839.87      732.06    194.48 o
  13   3   3      338.54      333.21    150.72 o
  14   3   3       48.66       49.32    234.05 o
  15   3   3       84.48       13.37    157.61 o
  16   3   3      448.07      958.89    229.13 o
  17   3   3       37.61        9.90    406.35 o
  18   3   3      448.24      487.49    234.58 o
 -19   4   3     1283.02     1570.83    333.49 o
 -18   4   3        1.24       79.91    173.00 o
 -17   4   3     2445.25     2483.70    264.09 o
 -16   4   3     1461.62     1663.41    219.73 o
 -15   4   3     2033.34     2235.68    238.88 o
 -14   4   3     5898.95     5786.95    237.08 o
 -13   4   3       16.12      -59.93     95.75 o
 -12   4   3     7252.52     7260.59    200.21 o
 -11   4   3     4580.34     4523.42    153.53 o
 -10   4   3      128.64      115.34     59.95 o
  -9   4   3    10654.13    10672.35    213.97 o
  -8   4   3     4262.26     4283.00    115.77 o
  -7   4   3    23473.83    23698.57    260.60 o
  -6   4   3    24316.67    22640.07    246.31 o
  -5   4   3       68.11       70.70     31.65 o
  -4   4   3    76756.05    78365.41    835.77 o
  -3   4   3     6443.49     6776.22    152.90 o
  -2   4   3    14353.27    15179.62    256.62 o
  -1   4   3    32897.27    33188.24    486.09 o
   0   4   3       93.53      213.02     43.68 o
   1   4   3    25922.62    26108.55    382.77 o
   2   4   3    25911.02    26748.37    386.56 o
   3   4   3     4055.35     4263.99     98.46 o
   4   4   3    85187.21    85641.73    951.98 o
   5   4   3     8701.00     9079.18    186.43 o
   6   4   3    36169.18    35391.47    447.30 o
   7   4   3    32893.63    33163.00    430.98 o
   8   4   3     2464.93     2272.63    159.12 o
   9   4   3    11560.28    11596.47    268.81 o
  10   4   3      238.25      214.28    125.81 o
  11   4   3     3068.80     2891.28    153.17 o
  12   4   3     3803.91     3590.01    234.60 o
  13   4   3      128.45      284.24    142.56 o
  14   4   3     3825.26     3612.20    261.42 o
  15   4   3     1536.99     1456.07    268.70 o
  16   4   3      536.81      544.26    233.53 o
  17   4   3     2457.73     2429.38    279.59 o
  18   4   3        0.67      -14.27    329.51 o
 -19   5   3      181.63       98.45    197.82 o
 -18   5   3      419.70      634.05    202.69 o
 -17   5   3       29.97      308.56    174.51 o
 -16   5   3       48.54     -113.69    113.69 o
 -15   5   3      543.25      496.16    134.72 o
 -14   5   3     1196.06     1125.70    161.99 o
 -13   5   3     2049.01     2504.15    178.40 o
 -12   5   3     3537.81     3481.39    178.49 o
 -11   5   3     3163.63     3100.90    164.90 o
 -10   5   3    15860.08    15668.30    286.38 o
  -9   5   3      731.91      843.73     82.18 o
  -8   5   3    13992.49    14202.57    212.99 o
  -7   5   3     1218.45     1102.95     60.89 o
  -6   5   3     1347.44     1277.43     60.01 o
  -5   5   3      336.58      369.72     41.97 o
  -4   5   3     8475.79     8682.11    134.65 o
  -3   5   3      354.94      437.42     53.35 o
  -2   5   3    15466.38    14734.96    256.40 o
  -1   5   3       18.33       41.04     39.30 o
   0   5   3    38400.97    38973.95    544.40 o
   1   5   3     1847.25     1828.49     82.44 o
   2   5   3    25314.63    25209.26    371.21 o
   3   5   3    13460.25    12787.59    195.19 o
   4   5   3    12643.43    12639.12    198.32 o
   5   5   3     5110.83     5297.03    120.29 o
   6   5   3     3510.71     3581.53    102.68 o
   7   5   3       50.41       46.70     41.85 o
   8   5   3     3837.75     3644.32    167.02 o
   9   5   3     2912.89     2926.95    141.80 o
  10   5   3     3245.48     3307.58    163.11 o
  11   5   3     3861.25     3649.15    172.78 o
  12   5   3     2801.21     2728.37    217.15 o
  13   5   3     3357.13     3467.82    249.95 o
  14   5   3      129.34      371.49    157.62 o
  15   5   3     2156.63     2332.28    269.22 o
  16   5   3      107.96       50.36    194.80 o
  17   5   3       10.10      -42.12    168.97 o
  18   5   3      167.13      205.47    195.32 o
 -19   6   3       75.67      108.85    189.79 o
 -18   6   3      419.94      207.74    178.52 o
 -17   6   3       24.80       -1.00    132.98 o
 -16   6   3       50.26      -74.22    117.66 o
 -15   6   3       79.42       -9.33    114.37 o
 -14   6   3      738.41      867.47    137.83 o
 -13   6   3      578.17      871.59    128.17 o
 -12   6   3     2409.86     2441.80    161.01 o
 -11   6   3     5731.72     5698.14    179.07 o
 -10   6   3     1906.46     2004.37    111.67 o
  -9   6   3     5805.64     5894.94    166.30 o
  -8   6   3     1437.28     1307.09     70.64 o
  -7   6   3     5151.46     5137.90    117.44 o
  -6   6   3     2591.67     2924.71     88.36 o
  -5   6   3     1439.24     1588.42     63.53 o
  -4   6   3     1893.78     2114.43     67.97 o
  -3   6   3    14158.00    14774.00    266.78 o
  -2   6   3      748.77      807.89     65.94 o
  -1   6   3    35459.11    34988.84    506.88 o
   0   6   3     4013.77     4604.37    220.28 o
   1   6   3    36070.89    37182.19    529.22 o
   2   6   3     2531.70     2646.02    113.82 o
   3   6   3    17595.40    18151.53    254.44 o
   4   6   3     5932.87     6278.32    130.63 o
   5   6   3     2484.03     2837.94     92.78 o
   6   6   3     1169.89     1251.19     75.12 o
   7   6   3     7646.86     7880.16    255.36 o
   8   6   3     1352.75     1426.73    109.36 o
   9   6   3     6276.83     6206.44    203.28 o
  10   6   3     2918.20     2569.89    145.53 o
  11   6   3     1583.59     1455.06    127.09 o
  12   6   3     2469.17     2426.15    212.23 o
  13   6   3      488.69      848.40    176.56 o
  14   6   3     1344.20     1305.77    196.87 o
  15   6   3       78.90     -119.28    142.18 o
  16   6   3       18.08     -170.63    174.81 o
  17   6   3       50.71      156.64    178.78 o
  18   6   3      189.45     -169.01    171.06 o
 -18   7   3     2524.24     2724.79    655.37 o
 -17   7   3      500.48      275.92    144.91 o
 -16   7   3     1834.08     2208.47    289.27 o
 -15   7   3     3400.93     3621.09    213.96 o
 -14   7   3      122.37      146.55    114.57 o
 -13   7   3     9263.80     8777.55    659.03 o
 -12   7   3    10711.67    10479.15    250.98 o
 -11   7   3     6532.17     6319.43    189.58 o
 -10   7   3    27150.85    27173.08    419.72 o
  -9   7   3      259.68      194.11     59.48 o
  -8   7   3    31361.84    31407.82    398.00 o
  -7   7   3     8934.25     9007.03    150.38 o
  -6   7   3     4736.38     4513.28    111.12 o
  -5   7   3    16485.62    15493.45    232.63 o
  -4   7   3     7189.36     6927.27    115.46 o
  -3   7   3    20109.79    19862.48    337.06 o
  -2   7   3    60286.47    58933.48    803.76 o
  -1   7   3     6366.20     6303.91    159.58 o
   0   7   3   102448.45   104249.34   1338.00 o
   1   7   3     1470.69     1279.45    121.96 o
   2   7   3    28006.77    27804.78    421.70 o
   3   7   3    38250.45    38689.76    470.94 o
   4   7   3       27.21      119.05     40.04 o
   5   7   3    19081.55    19064.48    278.08 o
   6   7   3     8213.31     7912.73    182.18 o
   7   7   3     3866.81     3639.40    176.32 o
   8   7   3    24214.55    24361.50    434.37 o
   9   7   3      100.49      162.18     83.54 o
  10   7   3    12404.83    12576.43    305.27 o
  11   7   3     5983.12     5846.09    280.46 o
  12   7   3     1884.38     1905.87    149.06 o
  13   7   3     4406.83     4875.15    706.45 o
  14   7   3       60.66      192.25    154.28 o
  15   7   3     2011.22     2146.48    453.87 o
  16   7   3      935.09      928.60    204.98 o
  17   7   3      126.93      -10.08    166.32 o
  18   7   3      686.24      886.40    226.42 o
 -18   8   3      122.36      -51.26    225.59 o
 -17   8   3      598.06      358.77    186.75 o
 -16   8   3      741.43      702.33    149.10 o
 -15   8   3      439.13      530.89    137.53 o
 -14   8   3      493.24      470.42    130.48 o
 -13   8   3      210.51      192.62     89.76 o
 -12   8   3       41.77      194.12     84.80 o
 -11   8   3      167.03      112.13     81.52 o
 -10   8   3       66.69       83.00     66.77 o
  -9   8   3       67.26       92.44     84.27 o
  -8   8   3     2885.21     3251.59    128.91 o
  -7   8   3      399.95      422.90     57.04 o
  -6   8   3     5083.75     4828.37    117.69 o
  -5   8   3      735.48      905.50     58.75 o
  -4   8   3    10523.60    10701.42    213.84 o
  -3   8   3      949.41      981.61     80.69 o
  -2   8   3    14563.99    14902.32    244.51 o
  -1   8   3      120.13      208.43     55.61 o
   0   8   3     3395.30     3404.86    122.72 o
   1   8   3     1350.87     1445.26     83.14 o
   2   8   3     2924.68     3239.98     86.14 o
   3   8   3     1746.97     1805.28     64.55 o
   4   8   3      189.90      180.48     45.08 o
   5   8   3     1180.42     1180.75     67.35 o
   6   8   3     6554.84     6717.21    149.82 o
   7   8   3      130.61       77.70     65.19 o
   8   8   3     6123.87     5795.86    197.79 o
   9   8   3     1254.96     1158.62    113.93 o
  10   8   3     2359.07     2432.46    155.94 o
  11   8   3       38.56       14.20     89.56 o
  12   8   3        5.90      -76.94     91.97 o
  13   8   3      357.31      380.61    161.39 o
  14   8   3       37.51     -128.90    150.52 o
  15   8   3      154.81       60.64    153.03 o
  16   8   3       57.38       24.17    172.53 o
  17   8   3      308.20      285.26    192.78 o
 -18   9   3     1530.49     1277.57    341.55 o
 -17   9   3      132.64     -155.64    155.64 o
 -16   9   3     1674.91     1396.78    491.97 o
 -15   9   3     1664.00     1682.96    211.60 o
 -14   9   3     1722.44     1596.12    164.14 o
 -13   9   3     1435.71     1576.68    127.96 o
 -12   9   3      485.11      279.47    106.03 o
 -11   9   3     2771.78     2805.51    141.21 o
 -10   9   3     1683.42     1902.71    118.98 o
  -9   9   3      181.81      156.28     74.03 o
  -8   9   3     5614.93     5254.20    159.89 o
  -7   9   3     6877.39     6907.55    175.76 o
  -6   9   3     1626.82     1649.79     78.65 o
  -5   9   3    10093.80    10229.96    173.17 o
  -4   9   3       51.24       57.31     43.09 o
  -3   9   3    29858.98    29394.21    587.83 o
  -2   9   3     3886.28     3861.75    275.91 o
  -1   9   3     5998.10     6043.08    197.59 o
   0   9   3     4838.01     4956.25    152.29 o
   1   9   3       85.31      231.03     57.12 o
   2   9   3      267.54      277.51     38.13 o
   3   9   3     9889.39    10219.24    157.35 o
   4   9   3     3584.35     3337.85    101.21 o
   5   9   3    12968.46    12900.55    224.15 o
   6   9   3     7085.21     6931.19    169.07 o
   7   9   3     7179.67     7216.16    206.80 o
   8   9   3     7034.44     7420.88    273.11 o
   9   9   3     1234.21     1231.23    143.63 o
  10   9   3      476.17      412.35    104.03 o
  11   9   3      297.66      250.62    100.68 o
  12   9   3       46.28      -22.26     93.69 o
  13   9   3      383.67      204.15    142.48 o
  14   9   3      895.89     1128.90    194.29 o
  15   9   3      115.15      234.36    164.06 o
  16   9   3     1061.87     1396.70    226.40 o
  17   9   3        0.07      -22.07    225.89 o
 -17  10   3     1521.45     1593.72    230.96 o
 -16  10   3      974.14      678.81    372.43 o
 -15  10   3      360.15      662.43    182.53 o
 -14  10   3     3441.75     3291.26    194.76 o
 -13  10   3      703.79      905.18    133.91 o
 -12  10   3     4545.70     4595.82    182.47 o
 -11  10   3     5014.98     5159.68    237.41 o
 -10  10   3     1233.37     1216.67    123.54 o
  -9  10   3    16700.53    16713.19    362.72 o
  -8  10   3     1206.46     1145.96    112.23 o
  -7  10   3    10039.95    10469.19    258.81 o
  -6  10   3     9375.13     9487.99    219.80 o
  -5  10   3      138.41       92.15     69.88 o
  -4  10   3    11015.28    10210.55    299.36 o
  -3  10   3    11006.09    10591.45    269.65 o
  -2  10   3    10025.30     9878.58    232.47 o
  -1  10   3    61705.04    62388.29    873.21 o
   0  10   3       59.64      145.44     53.36 o
   1  10   3    42348.38    43638.30    641.64 o
   2  10   3     7012.47     6761.45    179.68 o
   3  10   3     8373.49     8108.98    167.43 o
   4  10   3    13418.98    12989.65    217.10 o
   5  10   3     1962.42     2011.45     88.39 o
   6  10   3     8888.24     8845.84    219.02 o
   7  10   3     6117.69     6236.06    195.36 o
   8  10   3      216.37       54.20     78.86 o
   9  10   3    24350.92    25001.17    578.25 o
  10  10   3     2027.71     1657.51    139.73 o
  11  10   3     5244.50     5192.65    213.55 o
  12  10   3     2208.21     1934.99    155.70 o
  13  10   3       87.91      164.49    126.04 o
  14  10   3     2260.11     2216.14    288.48 o
  15  10   3      391.79      230.66    171.31 o
  16  10   3      404.75      772.78    200.60 o
  17  10   3      776.94      773.33    224.76 o
 -17  11   3       31.88      188.29    186.95 o
 -16  11   3      397.56      183.81    245.57 o
 -15  11   3        4.35       75.00    153.98 o
 -14  11   3     1253.46     1244.15    153.32 o
 -13  11   3       46.63      -63.34     87.07 o
 -12  11   3     2955.73     3287.54    188.98 o
 -11  11   3        0.23       34.45     96.03 o
 -10  11   3     4466.15     4277.11    192.92 o
  -9  11   3        2.26        7.52     95.48 o
  -8  11   3     1574.92     1406.42    120.45 o
  -7  11   3       13.81       56.91     71.22 o
  -6  11   3       83.13       18.63     58.25 o
  -5  11   3     2418.51     2366.81    199.37 o
  -4  11   3     2079.49     1975.08    152.85 o
  -3  11   3      735.65      781.65    146.71 o
  -2  11   3    10153.63     9825.41    438.75 o
  -1  11   3      997.84      704.13     84.02 o
   0  11   3     4870.15     4891.34    162.79 o
   1  11   3     1029.82      981.60     89.76 o
   2  11   3    11674.58    11675.01    252.84 o
   3  11   3      582.36      653.53     65.37 o
   4  11   3     2603.22     2501.61    102.86 o
   5  11   3      141.52      139.55     89.19 o
   6  11   3      673.42      624.68    142.78 o
   7  11   3     1632.68     1463.52    111.37 o
   8  11   3     1671.45     1862.14    129.71 o
   9  11   3        5.10      -35.15     73.81 o
  10  11   3       72.80      188.87     91.78 o
  11  11   3     1038.70     1154.05    135.22 o
  12  11   3     1092.03     1187.50    140.25 o
  13  11   3      308.86      394.13    121.67 o
  14  11   3      762.79      380.66    166.05 o
  15  11   3      179.31      549.81    213.01 o
  16  11   3       49.77      -56.38    175.79 o
 -17  12   3      998.78      964.70    265.77 o
 -16  12   3      297.80      205.02    187.52 o
 -15  12   3       54.57      188.07    170.73 o
 -14  12   3     2395.09     2154.96    178.88 o
 -13  12   3     1044.05     1077.26    122.26 o
 -12  12   3     3957.83     4146.66    209.82 o
 -11  12   3     8880.94     8952.63    282.91 o
 -10  12   3     3160.05     3134.00    176.61 o
  -9  12   3    13266.83    12893.04    324.87 o
  -8  12   3       14.38       68.20     83.63 o
  -7  12   3     7896.68     7535.92    307.86 o
  -6  12   3     6732.29     6572.17    211.93 o
  -5  12   3      237.86      353.95     88.26 o
  -4  12   3     5697.97     6111.87    248.01 o
  -3  12   3     9165.71     8797.55    238.67 o
  -2  12   3     1688.19     1902.68    236.78 o
  -1  12   3    29759.32    29598.37    550.72 o
   0  12   3     2217.79     2522.62    155.77 o
   1  12   3    37024.45    36295.66    497.14 o
   2  12   3    12538.85    12047.19    368.31 o
   3  12   3     5996.15     5958.12    153.26 o
   4  12   3    15933.34    15810.25    266.39 o
   5  12   3       83.56        6.34     64.53 o
   6  12   3     5139.37     5555.80    248.79 o
   7  12   3     5269.37     5358.76    249.75 o
   8  12   3      745.76      701.06    397.24 o
   9  12   3     6950.63     7101.67    299.90 o
  10  12   3     4778.63     5004.82    264.99 o
  11  12   3     1776.01     1554.99    193.02 o
  12  12   3     7675.52     7159.81    323.93 o
  13  12   3      131.82       25.26    139.45 o
  14  12   3     2216.60     2519.72    349.82 o
  15  12   3      230.48      372.85    257.50 o
  16  12   3      294.72      360.50    276.97 o
 -16  13   3      562.63      627.22    239.81 o
 -15  13   3     1169.29     1378.03    235.83 o
 -14  13   3       25.15       10.19    100.90 o
 -13  13   3     2181.10     2263.35    181.06 o
 -12  13   3      378.12      434.02    124.33 o
 -11  13   3      309.01      379.68    111.27 o
 -10  13   3     3493.01     3558.67    222.04 o
  -9  13   3      195.29      371.14    101.56 o
  -8  13   3     2204.60     2237.59    323.27 o
  -7  13   3     9790.11    10301.36    365.50 o
  -6  13   3     4038.11     4200.10    235.10 o
  -5  13   3     6399.46     5953.15    301.86 o
  -4  13   3     1535.97     1558.35    119.18 o
  -3  13   3     7570.49     7755.00    231.35 o
  -2  13   3     3684.48     3807.64    185.48 o
  -1  13   3     1280.75     1271.03    113.43 o
   0  13   3     8453.90     8404.70    232.56 o
   1  13   3     1050.84     1062.91    102.49 o
   2  13   3     4587.24     4460.73    173.19 o
   3  13   3     5985.04     5873.00    158.42 o
   4  13   3      116.87       92.51     61.90 o
   5  13   3     6332.89     6368.16    361.96 o
   6  13   3     1943.85     1659.45    155.25 o
   7  13   3     1094.51     1342.33    158.42 o
   8  13   3     5202.22     5719.17    266.08 o
   9  13   3       90.89      105.21    119.34 o
  10  13   3     3002.48     3289.48    229.23 o
  11  13   3      187.41      142.72    134.11 o
  12  13   3      805.06      923.16    174.36 o
  13  13   3      447.71      379.79    157.08 o
  14  13   3       31.37       65.32    231.12 o
  15  13   3      388.84      459.94    272.78 o
 -16  14   3      106.94      -36.48    397.45 o
 -15  14   3       78.42       40.65    124.40 o
 -14  14   3        5.28      -24.58    122.98 o
 -13  14   3       39.62      -24.92    112.33 o
 -12  14   3      202.23      103.66    113.24 o
 -11  14   3       31.55     -104.80    104.80 o
 -10  14   3      849.43      941.17    133.20 o
  -9  14   3       30.15      111.48     96.73 o
  -8  14   3      530.30      483.92    145.11 o
  -7  14   3       23.99      111.69    151.04 o
  -6  14   3       60.51       31.58    237.40 o
  -5  14   3     2562.18     2536.22    179.92 o
  -4  14   3     1375.73     1451.90    124.76 o
  -3  14   3      122.51      131.47     89.55 o
  -2  14   3       72.36      -38.28     78.44 o
  -1  14   3       21.73       30.02     80.24 o
   0  14   3      529.88      546.42    104.07 o
   1  14   3       15.06      -44.24     74.57 o
   2  14   3      665.39      602.02     81.79 o
   3  14   3      139.23       -5.39     64.31 o
   4  14   3      264.40      348.03     83.23 o
   5  14   3        7.88      -33.82     96.56 o
   6  14   3        9.21      -89.96     89.96 o
   7  14   3       73.14      112.24    104.22 o
   8  14   3     1022.16      932.68    148.91 o
   9  14   3        3.02       -6.40    140.05 o
  10  14   3     1241.19     1279.83    246.19 o
  11  14   3      209.70      301.48    139.80 o
  12  14   3      363.74      421.58    156.80 o
  13  14   3      159.31        6.44    146.38 o
  14  14   3       17.47      198.21    164.34 o
  15  14   3      158.56      193.86    252.06 o
 -15  15   3     1847.87     1728.98    216.63 o
 -14  15   3     1143.31     1041.15    144.45 o
 -13  15   3     3094.51     3421.53    221.02 o
 -12  15   3      133.28      185.56    123.85 o
 -11  15   3      906.14      855.30    138.84 o
 -10  15   3      909.48     1038.18    238.68 o
  -9  15   3     1637.66     1696.59    282.52 o
  -8  15   3     2887.66     2924.34    227.73 o
  -7  15   3     9427.85     9683.75    369.67 o
  -6  15   3      539.01      690.58    150.25 o
  -5  15   3    28022.70    28705.18    546.42 o
  -4  15   3      865.98      791.06    116.14 o
  -3  15   3    15807.70    15294.23    354.30 o
  -2  15   3      946.93      950.85    116.72 o
  -1  15   3     1552.63     1752.59    134.92 o
   0  15   3     4333.19     3925.57    174.23 o
   1  15   3     3151.04     3122.93    167.55 o
   2  15   3      791.96      844.54     88.21 o
   3  15   3    12452.42    12076.25    290.80 o
   4  15   3     1970.81     1823.88    128.60 o
   5  15   3    15681.42    16334.40    445.88 o
   6  15   3     3780.15     4447.35    237.31 o
   7  15   3     5086.39     5091.26    256.88 o
   8  15   3     5069.07     5423.63    274.43 o
   9  15   3      174.24      230.69    137.54 o
  10  15   3     2355.77     2388.20    310.05 o
  11  15   3      677.40      652.40    165.72 o
  12  15   3      131.99      161.98    158.16 o
  13  15   3      727.51      746.20    186.87 o
  14  15   3      733.03      263.00    171.00 o
 -14  16   3     1163.14     1274.78    159.08 o
 -13  16   3     1013.69     1204.87    168.14 o
 -12  16   3     1596.63     1575.28    221.37 o
 -11  16   3     3379.99     3488.35    340.33 o
 -10  16   3      521.44      435.21    174.16 o
  -9  16   3     3102.76     3512.84    561.37 o
  -8  16   3     1274.36     1486.88    200.29 o
  -7  16   3     2347.38     2513.13    435.97 o
  -6  16   3     1836.31     2263.88    450.83 o
  -5  16   3       63.89      176.82    124.47 o
  -4  16   3     4139.72     4172.11    374.77 o
  -3  16   3     2997.28     3440.24    324.19 o
  -2  16   3     2009.39     2097.17    148.32 o
  -1  16   3     5139.62     4716.27    201.57 o
   0  16   3        4.10      -40.99     87.15 o
   1  16   3     6406.40     6121.42    215.89 o
   2  16   3     4317.95     4382.98    195.30 o
   3  16   3     3229.90     3061.75    157.50 o
   4  16   3     4738.13     4580.85    236.62 o
   5  16   3      388.79      426.48    123.87 o
   6  16   3     2358.75     2677.36    286.60 o
   7  16   3      588.09      420.05    137.67 o
   8  16   3      277.59      358.69    140.49 o
   9  16   3      844.55     1228.79    193.75 o
  10  16   3      205.99      -32.75    128.66 o
  11  16   3      931.11     1217.44    264.83 o
  12  16   3     1958.50     2101.97    226.53 o
  13  16   3      236.84      -38.74    344.48 o
  14  16   3     1371.25     1377.12    299.47 o
 -13  17   3      478.63      512.99    154.32 o
 -12  17   3        0.68      109.76    123.95 o
 -11  17   3      610.54      374.32    192.81 o
 -10  17   3      204.68      160.64    164.38 o
  -9  17   3       40.80      -32.74    155.25 o
  -8  17   3     1404.07     1667.27    214.61 o
  -7  17   3     1633.88     1897.46    218.23 o
  -6  17   3      364.34      175.28    141.28 o
  -5  17   3      975.15      816.07    221.49 o
  -4  17   3      157.97      183.56    102.87 o
  -3  17   3     1079.24     1155.08    132.54 o
  -2  17   3      511.27      531.13    112.35 o
  -1  17   3        4.84      -49.34     88.07 o
   0  17   3     1149.75     1143.24    126.53 o
   1  17   3      449.65      581.60    108.54 o
   2  17   3      131.64      207.73    132.77 o
   3  17   3     3845.99     3724.27    179.10 o
   4  17   3      171.89       93.04    105.82 o
   5  17   3     1212.28     1177.22    155.96 o
   6  17   3     1130.56      972.78    152.40 o
   7  17   3      297.50      133.05    130.04 o
   8  17   3      554.53      474.64    149.57 o
   9  17   3      386.43      357.28    152.59 o
  10  17   3      202.27      214.23    146.46 o
  11  17   3      419.38      527.98    171.32 o
  12  17   3       51.40       81.03    159.08 o
  13  17   3      112.70      -21.04    165.12 o
 -13  18   3      135.89      136.70    285.34 o
 -12  18   3     1487.84     1585.93    245.48 o
 -11  18   3     2384.83     2821.70    278.14 o
 -10  18   3     1360.72     1136.65    217.24 o
  -9  18   3     5118.75     5060.93    407.08 o
  -8  18   3       20.45       28.66    251.11 o
  -7  18   3     3500.30     3260.30    255.83 o
  -6  18   3     1593.10     1655.72    224.84 o
  -5  18   3      146.12      319.49    142.59 o
  -4  18   3     2586.65     2334.08    209.67 o
  -3  18   3      559.31      491.68    144.66 o
  -2  18   3      586.81      664.77    121.38 o
  -1  18   3     9289.19     9522.03    288.20 o
   0  18   3       37.06      -11.36     95.26 o
   1  18   3     8062.62     8355.64    433.25 o
   2  18   3     2080.23     1835.63    124.71 o
   3  18   3     4806.26     5186.82    257.67 o
   4  18   3     3114.30     3402.49    226.19 o
   5  18   3        7.01      106.49    120.36 o
   6  18   3      565.46      601.11    139.90 o
   7  18   3      871.79      844.11    259.28 o
   8  18   3        1.77      109.19    137.47 o
   9  18   3     2017.29     2306.86    406.76 o
  10  18   3     1778.61     1579.50    404.88 o
  11  18   3      839.19     1142.62    305.02 o
 -12  19   3       76.72       -9.21    264.41 o
 -11  19   3      259.63      446.54    310.25 o
 -10  19   3      139.27      -52.18    160.33 o
  -9  19   3     1018.16     1155.63    218.28 o
  -8  19   3      128.09      206.96    171.73 o
  -7  19   3     3165.42     3376.84    535.83 o
  -6  19   3        2.37      180.20    151.35 o
  -5  19   3     4587.58     4924.96    466.22 o
  -4  19   3      144.48       11.70    162.45 o
  -3  19   3     5527.99     5562.84    352.06 o
  -2  19   3      442.22      263.64    117.05 o
  -1  19   3      365.53      232.95    108.00 o
   0  19   3       31.16      227.74    142.87 o
   1  19   3      407.18      420.19    152.60 o
   2  19   3       22.48      -64.10     80.50 o
   3  19   3     2115.89     2641.88    699.12 o
   4  19   3      132.66      157.42     99.04 o
   5  19   3     4002.72     4072.76    210.78 o
   6  19   3      569.57      345.43    259.38 o
   7  19   3     3081.21     3648.53    425.40 o
   8  19   3      674.31      674.73    300.83 o
   9  19   3      846.95      964.89    296.02 o
  10  19   3      498.38      509.77    192.72 o
  11  19   3        0.64      100.49    218.98 o
 -11  20   3       87.21       -7.54    285.76 o
 -10  20   3      175.30      194.90    275.92 o
  -9  20   3     1326.60      964.32    412.31 o
  -8  20   3       25.29      236.35    178.19 o
  -7  20   3     1004.12      726.49    187.33 o
  -6  20   3      594.83      962.86    314.55 o
  -5  20   3      185.96     -253.88    273.93 o
  -4  20   3     1484.07     1375.96    333.49 o
  -3  20   3      211.18      157.25    114.20 o
  -2  20   3      681.46      679.17    135.17 o
  -1  20   3     1760.06     1886.28    214.19 o
   0  20   3        8.51        5.27    140.54 o
   1  20   3     1635.33     1757.90    273.20 o
   2  20   3      851.07      946.62    141.75 o
   3  20   3       44.36      159.73    235.10 o
   4  20   3     1029.39      761.61    279.27 o
   5  20   3      401.38      148.60    252.47 o
   6  20   3      376.52      165.11    169.29 o
   7  20   3     1705.11     1525.12    295.08 o
   8  20   3        5.32      137.55    243.68 o
   9  20   3      556.24      721.42    287.23 o
  10  20   3      493.36      792.18    292.88 o
  -9  21   3      233.13      745.49    274.67 o
  -8  21   3      711.11     1019.74    284.50 o
  -7  21   3     2289.87     2160.22    246.58 o
  -6  21   3      263.43      215.38    174.28 o
  -5  21   3     6073.97     5860.56    327.59 o
  -4  21   3      358.50      390.99    204.32 o
  -3  21   3     4104.95     3696.93    880.31 o
  -2  21   3     2010.43     1833.75    266.71 o
  -1  21   3      290.72      373.39    168.56 o
   0  21   3     1569.39     1399.81    212.29 o
   1  21   3      755.65      786.70    186.97 o
   2  21   3      341.88      309.00    245.36 o
   3  21   3     3071.81     3089.57    423.51 o
   4  21   3      262.37     -128.96    220.23 o
   5  21   3     4458.39     4569.45    491.13 o
   6  21   3     1476.67     1794.11    364.06 o
   7  21   3     2265.95     2631.51    373.06 o
   8  21   3     1328.44     1222.39    319.68 o
  -8  22   3       25.21       85.00    255.41 o
  -7  22   3       27.46     -111.58    232.38 o
  -6  22   3        1.59     -203.70    203.70 o
  -5  22   3        9.74      221.33    165.38 o
  -4  22   3      120.46      231.27    169.28 o
  -3  22   3      166.42      183.60    234.89 o
  -2  22   3       93.01      239.50    167.82 o
  -1  22   3      379.85      360.01    181.49 o
   0  22   3        6.36       39.33    169.61 o
   1  22   3      673.06      813.21    230.76 o
   2  22   3        1.01     -236.56    236.56 o
   3  22   3     1432.31     1428.39    348.77 o
   4  22   3        6.79      122.05    269.64 o
   7  22   3       44.31      378.71    250.59 o
  -5  23   3      419.27      167.06    233.00 o
  -3  23   3      311.00      235.73    269.22 o
  -2  23   3     1629.80     2800.25    394.20 o
  -1  23   3       33.79      234.06    173.99 o
   0  23   3     1635.42     1605.98    189.07 o
   1  23   3      157.84      442.77    279.48 o
   2  23   3      727.91      792.80    307.32 o
 -19   0   4      776.27      824.41    324.91 o
 -18   0   4     1342.63     1540.39    323.86 o
 -17   0   4       45.18      -38.52    218.77 o
 -16   0   4     1709.99     2246.52    324.07 o
 -15   0   4     1019.38      956.51    269.64 o
 -14   0   4     1848.15     1820.29    286.39 o
 -13   0   4    19511.82    18539.49    721.83 o
 -12   0   4     5013.88     4992.75    377.87 o
 -11   0   4     5198.87     5200.82    225.04 o
 -10   0   4    31244.46    31004.22    556.87 o
  -9   0   4      173.35      174.08     62.02 o
  -8   0   4    42282.40    41230.80    593.39 o
  -7   0   4     2172.16     1402.84    120.17 o
  -6   0   4    31259.19    30551.34    555.00 o
  -5   0   4    10603.65    10072.43    194.87 o
  -4   0   4      329.29      357.34     44.92 o
  -3   0   4    63852.05    67525.63    870.60 o
  -2   0   4    59035.34    60981.87    982.49 o
  -1   0   4     1421.49     1399.29    124.14 o
   0   0   4    77609.45    77502.10   1742.83 o
   1   0   4    18747.89    20041.15    553.31 o
   2   0   4    39506.11    38068.03    938.41 o
   3   0   4    48328.15    48427.28    796.87 o
   4   0   4    27757.68    26539.69    485.54 o
   5   0   4     8982.61     8886.23    312.87 o
   6   0   4     1528.78     1593.31    132.73 o
   7   0   4      453.54      618.39    116.92 o
   8   0   4     3396.87     3340.59    185.80 o
   9   0   4     2246.34     2534.16    153.30 o
  10   0   4     8241.13     7152.60    403.00 o
  11   0   4     8608.61     9056.63    487.78 o
  12   0   4      993.54     1002.36    229.24 o
  13   0   4     9774.01     9002.83    510.60 o
  14   0   4      284.99      187.79    205.58 o
  15   0   4     2976.00     2766.75    362.59 o
  16   0   4       47.03      -52.13    217.30 o
  17   0   4       85.76      434.19    254.36 o
  18   0   4       83.36       52.34    265.66 o
 -19   1   4      371.82      -64.64    179.58 o
 -18   1   4      197.60       59.40    181.02 o
 -17   1   4      612.69      570.01    187.24 o
 -16   1   4     1342.28     1259.75    210.87 o
 -15   1   4     1242.48     1106.72    192.22 o
 -14   1   4     1023.97     1118.00    175.05 o
 -13   1   4       53.59     -121.11    121.11 o
 -12   1   4       81.33      260.18    102.38 o
 -11   1   4     1073.99     1050.60     89.74 o
 -10   1   4       69.69      107.58     51.89 o
  -9   1   4     1986.59     1924.95     81.11 o
  -8   1   4    16186.08    16002.03    241.91 o
  -7   1   4      442.50      579.63     44.64 o
  -6   1   4    16168.26    16600.84    216.67 o
  -5   1   4      227.50      144.70     30.66 o
  -4   1   4    24964.92    24462.67    283.05 o
  -3   1   4       77.23      107.44     29.16 o
  -2   1   4    11262.94    11084.48    207.07 o
  -1   1   4    20644.93    21355.88    412.41 o
   0   1   4     2252.33     2379.90    116.06 o
   1   1   4      152.94       85.96     32.50 o
   2   1   4     9574.88    10122.77    189.26 o
   3   1   4     1585.64     1687.18     65.72 o
   4   1   4    21374.22    21231.07    288.88 o
   5   1   4     5436.01     5510.68    123.99 o
   6   1   4     7539.28     7308.37    248.11 o
   7   1   4     8767.07     8410.04    168.53 o
   8   1   4     2342.34     2384.32     98.99 o
   9   1   4     3417.74     3651.75    123.72 o
  10   1   4      498.66      334.72    128.11 o
  11   1   4      330.25      463.41    141.61 o
  12   1   4      918.89     1062.54    162.73 o
  13   1   4      259.09      183.95    144.88 o
  14   1   4      437.38      144.25    254.15 o
  15   1   4     1404.60     1322.41    265.35 o
  16   1   4      124.18      155.65    164.05 o
  17   1   4      863.75      714.51    208.21 o
  18   1   4        4.64     -162.00    162.00 o
 -19   2   4       73.65       40.66    187.95 o
 -18   2   4      818.68      880.47    206.27 o
 -17   2   4       74.65      -12.62    238.97 o
 -16   2   4      694.56      725.99    190.51 o
 -15   2   4     1337.22     1269.27    351.91 o
 -14   2   4      329.18      336.11    158.37 o
 -13   2   4     3921.36     3921.48    466.11 o
 -12   2   4     2637.60     2558.36    152.76 o
 -11   2   4     1524.21     1545.97    100.23 o
 -10   2   4    10098.99    10165.23    213.37 o
  -9   2   4      154.19       81.02     39.48 o
  -8   2   4     9677.83     9751.83    162.44 o
  -7   2   4     4240.60     4352.16     99.15 o
  -6   2   4    13212.65    13971.08    176.74 o
  -5   2   4    20454.88    21215.59    234.13 o
  -4   2   4      719.71      646.56     38.51 o
  -3   2   4     4008.51     4082.28     94.25 o
  -2   2   4    24183.64    25110.52    382.97 o
  -1   2   4       36.97       50.37     39.41 o
   0   2   4    32707.32    31887.10    569.34 o
   1   2   4    17816.26    17254.63    270.68 o
   2   2   4    15527.45    16086.29    239.39 o
   3   2   4     6085.28     5912.67    181.79 o
   4   2   4      696.26      734.00     51.54 o
   5   2   4     6585.32     6285.33    136.40 o
   6   2   4     4873.32     5194.43    128.89 o
   7   2   4      117.85      149.27     50.55 o
   8   2   4     8208.83     7746.78    201.91 o
   9   2   4     2545.30     2596.51    133.46 o
  10   2   4     2272.50     2331.06    161.96 o
  11   2   4     2530.05     2307.05    196.80 o
  12   2   4     1139.38      898.90    161.05 o
  13   2   4     2137.91     2579.32    228.78 o
  14   2   4      291.67      176.94    154.51 o
  15   2   4      750.74      438.76    172.94 o
  16   2   4      674.29      488.30    183.84 o
  17   2   4      144.45      281.84    188.16 o
  18   2   4      349.03      163.53    193.96 o
 -19   3   4     2037.36     2276.72    274.69 o
 -18   3   4      307.55       49.83    171.12 o
 -17   3   4     2091.98     2276.65    505.79 o
 -16   3   4     3258.93     3580.24    269.78 o
 -15   3   4     2091.79     1947.36    448.01 o
 -14   3   4     4489.66     4647.14    213.44 o
 -13   3   4       84.98      142.45    102.59 o
 -12   3   4     9521.16     9255.81    267.28 o
 -11   3   4     2401.04     2217.79    113.95 o
 -10   3   4      884.76      872.47     78.48 o
  -9   3   4     8752.98     8217.39    159.78 o
  -8   3   4    17266.27    17350.85    216.65 o
  -7   3   4    19101.14    19435.42    229.41 o
  -6   3   4    68385.45    67918.31    633.32 o
  -5   3   4       16.17       84.36     36.15 o
  -4   3   4    76208.18    75206.00    754.24 o
  -3   3   4    11962.49    12627.74    190.21 o
  -2   3   4    32086.34    30844.91    455.16 o
  -1   3   4    23178.20    23000.92    358.91 o
   0   3   4      339.32      376.73     34.99 o
   1   3   4    11226.08    11307.91    253.10 o
   2   3   4    47494.20    47466.39    698.26 o
   3   3   4       90.92      147.60     37.04 o
   4   3   4    69586.62    67547.48    892.04 o
   5   3   4     3219.20     3342.04    101.07 o
   6   3   4    22150.47    21607.99    309.69 o
   7   3   4    28397.19    28450.18    388.64 o
   8   3   4     4538.52     4384.89    153.47 o
   9   3   4    15732.48    15673.16    324.17 o
  10   3   4      375.90      341.62     87.74 o
  11   3   4     1185.95     1051.20    179.41 o
  12   3   4     3483.03     3359.25    235.75 o
  13   3   4       83.22      243.48    278.12 o
  14   3   4     3460.99     3477.96    310.99 o
  15   3   4     2082.97     2056.70    232.77 o
  16   3   4      700.35      709.86    193.57 o
  17   3   4     2333.67     1968.25    640.61 o
  18   3   4        6.75     -177.05    241.80 o
 -19   4   4      184.20      322.78    210.15 o
 -18   4   4       88.93       73.47    176.72 o
 -17   4   4        0.29       57.72    173.23 o
 -16   4   4       40.98      -64.44    253.73 o
 -15   4   4        6.42      -33.56    111.31 o
 -14   4   4      919.53      894.78    131.76 o
 -13   4   4        9.44      -17.10     99.34 o
 -12   4   4     3883.45     3955.27    156.69 o
 -11   4   4      705.85      276.11    119.63 o
 -10   4   4     2596.68     2474.82    135.73 o
  -9   4   4     1142.81     1108.12     89.69 o
  -8   4   4     7751.72     7509.60    147.55 o
  -7   4   4      733.78      785.34     49.17 o
  -6   4   4      474.65      350.75     45.17 o
  -5   4   4     1393.78     1582.94     72.31 o
  -4   4   4       20.50      -31.44     51.55 o
  -3   4   4      931.46     1002.82     51.58 o
  -2   4   4      793.53      858.94     67.42 o
  -1   4   4      295.30      274.60     50.34 o
   0   4   4    11472.02    11832.42    225.81 o
   1   4   4     1154.24     1120.73     58.46 o
   2   4   4    13577.87    13223.93    641.13 o
   3   4   4      972.64      940.52     62.27 o
   4   4   4     5629.74     5597.31    125.11 o
   5   4   4     3669.20     3706.04    121.75 o
   6   4   4    11873.08    11723.60    205.35 o
   7   4   4     1228.21     1191.79     75.00 o
   8   4   4      916.71     1022.44     99.87 o
   9   4   4      757.53      762.57     99.51 o
  10   4   4       31.54      118.50     84.25 o
  11   4   4      802.25      917.13    115.34 o
  12   4   4     1186.69     1200.50    176.78 o
  13   4   4      832.82      990.55    195.64 o
  14   4   4      704.01      577.48    170.99 o
  15   4   4      667.08      495.60    289.84 o
  16   4   4      522.02      217.86    180.51 o
  17   4   4      224.99       12.55    170.89 o
  18   4   4      355.82       92.49    190.22 o
 -19   5   4      474.38      456.80    213.57 o
 -18   5   4       14.48      216.82    182.02 o
 -17   5   4     1126.98     1047.69    214.39 o
 -16   5   4      912.05     1231.03    203.95 o
 -15   5   4      136.94      341.54    127.33 o
 -14   5   4     2970.33     3062.63    191.03 o
 -13   5   4       92.86       74.66    102.61 o
 -12   5   4     6126.65     6555.08    393.95 o
 -11   5   4     4425.05     4040.03    208.71 o
 -10   5   4     2348.86     2383.63    140.12 o
  -9   5   4    13427.97    13674.98    264.43 o
  -8   5   4      851.12     1027.91     67.22 o
  -7   5   4     9274.89     9357.06    163.31 o
  -6   5   4    11388.07    11010.74    173.96 o
  -5   5   4       96.93      119.74     33.36 o
  -4   5   4    27893.88    27680.59    358.02 o
  -3   5   4     7527.76     7574.09    215.75 o
  -2   5   4    23310.45    22046.41    449.35 o
  -1   5   4    47852.68    47778.16    666.72 o
   0   5   4      154.84      304.68     54.54 o
   1   5   4    17646.17    17432.24    446.51 o
   2   5   4     2300.12     2419.83     97.63 o
   3   5   4    11182.12    11054.61    185.75 o
   4   5   4     7339.64     7114.46    147.57 o
   5   5   4     2299.83     2224.95     87.80 o
   6   5   4    10908.30    10821.31    222.99 o
   7   5   4     5559.94     5236.80    138.33 o
   8   5   4      208.36      290.31     80.72 o
   9   5   4     9111.74     9209.08    248.26 o
  10   5   4      227.46      360.03     96.01 o
  11   5   4     2931.76     3013.01    162.11 o
  12   5   4     2519.38     2732.05    230.18 o
  13   5   4       48.41       85.56    136.85 o
  14   5   4     1243.80      969.01    192.32 o
  15   5   4      192.40      198.30    161.13 o
  16   5   4      636.17      702.43    189.01 o
  17   5   4      570.74      563.71    206.35 o
  18   5   4       16.27      -13.81    192.71 o
 -18   6   4     1605.59     1744.47    252.35 o
 -17   6   4      135.34       86.85    168.84 o
 -16   6   4      787.28      682.22    145.14 o
 -15   6   4     2523.28     2695.92    194.19 o
 -14   6   4      961.89     1106.58    147.08 o
 -13   6   4     2977.65     3282.22    185.43 o
 -12   6   4     9280.55     9401.90    268.42 o
 -11   6   4     3566.62     3487.53    145.51 o
 -10   6   4    20964.39    21604.38    357.35 o
  -9   6   4      144.35       82.24     66.49 o
  -8   6   4    26633.22    26259.73    408.97 o
  -7   6   4     6583.78     6718.14    173.28 o
  -6   6   4     8501.88     8810.69    155.05 o
  -5   6   4    16352.96    15505.79    286.83 o
  -4   6   4    13861.36    14258.00    217.33 o
  -3   6   4     9295.84     9245.21    244.26 o
  -2   6   4    57985.52    57521.85    793.93 o
  -1   6   4      117.42      190.84     67.68 o
   0   6   4    69486.02    70191.42    939.76 o
   1   6   4     7458.33     7308.18    177.63 o
   2   6   4    18954.89    17986.88    298.43 o
   3   6   4    21926.17    21438.25    299.95 o
   4   6   4     1626.04     1498.56     74.03 o
   5   6   4    15377.85    15095.20    243.53 o
   6   6   4     7679.03     7792.47    174.59 o
   7   6   4       99.68       12.99     42.30 o
   8   6   4     9138.46     8938.17    242.32 o
   9   6   4      702.62      850.17    128.84 o
  10   6   4    10197.48    10000.99    274.47 o
  11   6   4     7364.80     7539.66    242.51 o
  12   6   4      569.49      328.86    144.48 o
  13   6   4     4524.44     5029.96    292.38 o
  14   6   4       77.94       83.48    150.06 o
  15   6   4     1390.46     1686.99    219.83 o
  16   6   4      608.52      754.84    203.54 o
  17   6   4      121.33      228.38    195.37 o
 -18   7   4      158.04      446.33    288.90 o
 -17   7   4      100.99      130.22    243.27 o
 -16   7   4      268.27      185.64    131.40 o
 -15   7   4      282.20      411.78    164.26 o
 -14   7   4       40.64       30.23    106.67 o
 -13   7   4      404.04      387.64     92.30 o
 -12   7   4       25.71       88.52     80.06 o
 -11   7   4     2104.95     2342.40    128.54 o
 -10   7   4      164.93      104.32     85.57 o
  -9   7   4     2040.25     2054.40    111.10 o
  -8   7   4     1349.31     1410.98     79.75 o
  -7   7   4     1315.85     1478.41     76.11 o
  -6   7   4     3164.50     3246.99    100.49 o
  -5   7   4        5.34      -30.33     34.76 o
  -4   7   4     1774.09     1735.04    100.03 o
  -3   7   4     9547.18     9897.80    221.92 o
  -2   7   4      361.51      301.20     60.40 o
  -1   7   4     6424.29     6940.64    181.07 o
   0   7   4     7134.49     7638.41    186.15 o
   1   7   4    11371.64    11727.64    237.81 o
   2   7   4      136.28      282.45     75.12 o
   3   7   4      115.91      160.95     43.80 o
   4   7   4     2689.64     2769.62    118.44 o
   5   7   4      881.51      980.55     70.04 o
   6   7   4     1855.36     1880.10    100.62 o
   7   7   4      578.41      608.53     90.53 o
   8   7   4     1926.06     1773.99    123.83 o
   9   7   4     1133.73      926.60    115.66 o
  10   7   4     3928.57     3734.57    173.90 o
  11   7   4       14.12      -48.57     90.40 o
  12   7   4      172.66      329.21    109.32 o
  13   7   4       28.36       52.17    140.69 o
  14   7   4      123.00      145.44    150.27 o
  15   7   4       19.74      117.16    168.29 o
  16   7   4       37.98       45.74    168.49 o
  17   7   4       22.02      223.77    207.39 o
 -18   8   4     1410.51     1777.58    355.89 o
 -17   8   4      186.41      -73.58    154.39 o
 -16   8   4     1674.30     1472.40    308.48 o
 -15   8   4     2617.93     2242.22    266.61 o
 -14   8   4      557.50      256.47    153.22 o
 -13   8   4     6594.23     6644.67    315.91 o
 -12   8   4     2256.74     2231.71    262.08 o
 -11   8   4     4476.02     3941.83    182.63 o
 -10   8   4     7591.46     7683.09    205.61 o
  -9   8   4      314.90      254.54     74.16 o
  -8   8   4     9422.81     8946.40    393.39 o
  -7   8   4     8297.77     7881.06    181.28 o
  -6   8   4     2631.48     2652.45    108.97 o
  -5   8   4    33742.99    31986.52    512.10 o
  -4   8   4     4089.47     4330.17    151.93 o
  -3   8   4    27714.60    26486.19    438.47 o
  -2   8   4    26214.60    26220.66    431.84 o
  -1   8   4     8058.40     8130.26    200.05 o
   0   8   4    26084.14    26309.30    427.40 o
   1   8   4     1417.26     1306.48     89.02 o
   2   8   4     2988.85     2851.15    117.59 o
   3   8   4    16201.05    16283.07    246.22 o
   4   8   4     3119.24     3094.54    101.73 o
   5   8   4     8396.52     8659.42    190.97 o
   6   8   4    11741.01    11883.50    218.18 o
   7   8   4     5222.08     5451.30    263.86 o
   8   8   4    17710.23    16546.33    441.29 o
   9   8   4      320.36      214.95     93.36 o
  10   8   4     3640.28     3632.83    236.60 o
  11   8   4     1828.22     1685.04    144.20 o
  12   8   4       69.06       43.39     99.55 o
  13   8   4     3167.57     3074.52    319.26 o
  14   8   4      527.53      586.60    183.20 o
  15   8   4      409.88      312.86    188.74 o
  16   8   4     1876.60     1295.43    251.64 o
  17   8   4        3.66     -190.03    312.24 o
 -18   9   4      220.08      -46.23    188.29 o
 -17   9   4      919.68     1041.37    444.13 o
 -16   9   4     1332.50     1559.49    304.50 o
 -15   9   4      883.07      750.42    267.44 o
 -14   9   4     3755.74     3701.39    266.13 o
 -13   9   4       53.87       66.50    104.56 o
 -12   9   4     3304.20     4021.88    456.95 o
 -11   9   4     2058.36     2572.83    157.17 o
 -10   9   4      224.85      238.41     93.01 o
  -9   9   4     3472.56     3370.65    162.61 o
  -8   9   4     1467.37     1308.95    113.33 o
  -7   9   4     2888.91     2919.28    119.46 o
  -6   9   4    17445.40    17259.12    290.77 o
  -5   9   4      418.95      379.97     77.35 o
  -4   9   4    15641.54    15037.57    433.27 o
  -3   9   4     3431.20     3438.01    140.53 o
  -2   9   4    19144.64    18778.44    347.97 o
  -1   9   4     7600.85     6874.50    190.94 o
   0   9   4     5550.78     5898.08    174.20 o
   1   9   4    14830.51    15238.81    295.66 o
   2   9   4     1414.38     1275.24     92.77 o
   3   9   4       87.79       88.46     58.13 o
   4   9   4     6102.61     6046.84    347.29 o
   5   9   4     1585.31     1634.08     84.03 o
   6   9   4    10303.13    10512.89    205.92 o
   7   9   4     3158.95     3359.69    185.15 o
   8   9   4     5872.19     5571.93    200.35 o
   9   9   4     5430.48     5883.49    469.88 o
  10   9   4      168.48      232.00    180.16 o
  11   9   4     4126.18     4557.94    204.63 o
  12   9   4      278.58      200.90    109.68 o
  13   9   4        4.43     -137.60    137.60 o
  14   9   4     1162.01     1235.89    425.92 o
  15   9   4      333.32      420.02    186.86 o
  16   9   4      185.35     -168.44    168.44 o
  17   9   4      421.19      630.99    221.34 o
 -17  10   4        0.25      177.36    239.39 o
 -16  10   4     1416.48     1065.54    212.79 o
 -15  10   4      619.06      563.76    220.65 o
 -14  10   4     3039.84     2834.56    330.11 o
 -13  10   4      261.53      287.15    111.48 o
 -12  10   4     1036.19     1167.08    137.57 o
 -11  10   4      945.63      949.54    123.49 o
 -10  10   4       81.34       59.09     88.06 o
  -9  10   4        0.80      -77.05     77.05 o
  -8  10   4      385.77      422.13     91.01 o
  -7  10   4     2597.54     2651.28    130.95 o
  -6  10   4      704.71      653.18     91.27 o
  -5  10   4    12119.78    11522.41    268.97 o
  -4  10   4     2327.80     2434.12    302.48 o
  -3  10   4    10847.09    10968.39    320.78 o
  -2  10   4      730.93      673.07     83.59 o
  -1  10   4     4368.44     4451.16    196.10 o
   0  10   4     1847.70     1776.52    107.87 o
   1  10   4      855.61      979.86    102.76 o
   2  10   4      501.06      421.50     76.11 o
   3  10   4      582.35      553.58     66.26 o
   4  10   4     1526.85     1421.90     97.37 o
   5  10   4     4294.78     4501.88    155.47 o
   6  10   4     3971.71     3835.61    202.09 o
   7  10   4     1847.29     2011.43    166.40 o
   8  10   4      261.75      434.81    145.92 o
   9  10   4      205.11      207.26    146.65 o
  10  10   4       46.47       15.82     62.19 o
  11  10   4      153.01      118.96    102.81 o
  12  10   4      261.24      107.50    107.31 o
  13  10   4       50.78      -91.95    141.71 o
  14  10   4      427.51      558.82    170.94 o
  15  10   4        0.03      -20.42    152.93 o
  16  10   4      368.87      293.76    197.03 o
 -17  11   4     1329.08     1431.89    264.93 o
 -16  11   4      791.75      963.91    209.91 o
 -15  11   4       34.17      243.69    163.41 o
 -14  11   4     3360.66     3605.19    214.48 o
 -13  11   4     1634.23     2014.72    169.98 o
 -12  11   4     3812.19     3625.77    197.93 o
 -11  11   4     6707.96     7073.58    357.92 o
 -10  11   4      814.92      794.60    119.62 o
  -9  11   4    18453.60    18287.04    626.18 o
  -8  11   4     1136.36     1264.01    124.13 o
  -7  11   4     9034.04     8845.69    324.54 o
  -6  11   4    10733.81    10360.60    265.64 o
  -5  11   4        7.85       -4.54     67.70 o
  -4  11   4    13172.70    12896.31    353.55 o
  -3  11   4    11303.83    10696.20    260.24 o
  -2  11   4     4345.10     4738.73    171.58 o
  -1  11   4    35582.43    35197.79    566.46 o
   0  11   4     2246.70     2177.61    124.41 o
   1  11   4    30598.53    29988.44    496.35 o
   2  11   4    10928.94    10632.94    433.52 o
   3  11   4     9084.01     9039.82    194.41 o
   4  11   4    16610.25    16099.06    321.03 o
   5  11   4     2005.01     1966.91    131.37 o
   6  11   4     4036.77     4302.63    216.82 o
   7  11   4     3807.32     3931.10    474.49 o
   8  11   4      167.90      241.46    116.35 o
   9  11   4     9389.41     9938.43    351.97 o
  10  11   4     2162.02     2362.81    197.96 o
  11  11   4     2812.35     2961.39    223.88 o
  12  11   4     6378.88     6750.41    320.67 o
  13  11   4       50.37      113.43    192.81 o
  14  11   4     2129.23     2063.97    334.96 o
  15  11   4      394.22      162.25    263.78 o
  16  11   4      340.08       75.16    248.29 o
 -16  12   4       27.36     -144.41    151.80 o
 -15  12   4      927.29     1119.45    242.95 o
 -14  12   4      247.54      222.64    146.33 o
 -13  12   4      747.98      908.59    244.49 o
 -12  12   4      610.31     1152.99    325.84 o
 -11  12   4      501.91      412.85    173.44 o
 -10  12   4     3731.75     3743.50    186.51 o
  -9  12   4      374.91      354.09     99.34 o
  -8  12   4     1103.08     1031.86    117.86 o
  -7  12   4     5305.77     5489.76    285.76 o
  -6  12   4      557.07      424.95     83.74 o
  -5  12   4     1178.76     1189.13    204.53 o
  -4  12   4      168.38      182.13    159.33 o
  -3  12   4     1474.58     1625.45    120.14 o
  -2  12   4     9372.64     8963.85    272.42 o
  -1  12   4       28.85       55.42     76.48 o
   0  12   4     5896.73     5800.73    237.07 o
   1  12   4      475.13      507.47     87.71 o
   2  12   4     6385.98     6695.98    215.03 o
   3  12   4     3065.63     3085.33    122.86 o
   4  12   4     1156.67     1196.64    103.75 o
   5  12   4     2191.56     2042.46    283.22 o
   6  12   4      609.37      680.63    186.84 o
   7  12   4      690.71      623.60    173.55 o
   8  12   4     1934.39     1941.70    174.47 o
   9  12   4       27.04      -66.29    101.64 o
  10  12   4     3584.04     3845.04    241.49 o
  11  12   4      461.24      396.39    142.53 o
  12  12   4      899.52      791.00    169.47 o
  13  12   4      546.70      562.09    172.07 o
  14  12   4      150.70      141.31    230.70 o
  15  12   4      354.43      505.16    274.67 o
 -16  13   4        0.46     -154.68    154.68 o
 -15  13   4       27.94     -164.76    164.76 o
 -14  13   4      258.11      329.29    223.43 o
 -13  13   4      287.48      446.29    132.83 o
 -12  13   4     1052.97     1033.57    143.02 o
 -11  13   4     3958.22     3775.85    201.33 o
 -10  13   4     1065.88     1000.97    136.90 o
  -9  13   4     3954.35     3682.35    188.20 o
  -8  13   4     1943.27     1904.84    158.94 o
  -7  13   4     2026.33     2314.97    162.08 o
  -6  13   4     4261.29     4214.57    194.97 o
  -5  13   4      839.60      955.73    123.80 o
  -4  13   4      316.06      323.73     84.88 o
  -3  13   4     1843.42     1726.92    130.97 o
  -2  13   4      147.37       59.92     78.62 o
  -1  13   4     9520.78     9335.82    329.00 o
   0  13   4     2023.19     1887.42    138.97 o
   1  13   4    11759.06    11939.88    285.31 o
   2  13   4     8621.58     8487.48    235.97 o
   3  13   4     1386.05     1507.70     99.17 o
   4  13   4     2768.33     2863.83    144.91 o
   5  13   4       37.65        7.55    204.85 o
   6  13   4      900.97      962.51    243.89 o
   7  13   4      132.10      176.59    111.57 o
   8  13   4      900.09      990.29    147.99 o
   9  13   4      320.25      228.25    131.31 o
  10  13   4     5200.02     5850.58    361.02 o
  11  13   4      474.52      441.99    147.97 o
  12  13   4     4350.65     4147.50    333.28 o
  13  13   4        6.10      -98.33    140.28 o
  14  13   4     1266.30     1583.93    314.23 o
  15  13   4      124.28      -66.78    230.28 o
 -15  14   4     2610.40     3040.91    256.57 o
 -14  14   4      751.93      584.53    148.43 o
 -13  14   4     3283.99     2881.41    235.58 o
 -12  14   4      103.29      161.52    164.49 o
 -11  14   4      946.31      740.81    179.55 o
 -10  14   4     2075.17     1810.69    155.17 o
  -9  14   4     1110.41     1245.18    152.42 o
  -8  14   4     5828.48     5775.62    498.94 o
  -7  14   4    11294.57    10906.36    319.37 o
  -6  14   4     3241.00     3061.49    180.47 o
  -5  14   4    24292.82    25012.82    693.10 o
  -4  14   4     1028.01      983.74    104.67 o
  -3  14   4    15269.21    15337.89    351.28 o
  -2  14   4     1104.00     1022.32    157.67 o
  -1  14   4     5182.51     5179.87    201.63 o
   0  14   4     8426.81     7798.16    238.04 o
   1  14   4     2210.11     2292.53    139.55 o
   2  14   4     1594.44     1632.05    127.60 o
   3  14   4     9423.27     9335.94    213.97 o
   4  14   4       70.89       82.73     84.76 o
   5  14   4    11970.36    11881.22    373.66 o
   6  14   4     3691.71     3553.40    217.05 o
   7  14   4     4651.33     5018.02    262.22 o
   8  14   4     5935.98     7042.48    314.74 o
   9  14   4      749.99      790.61    165.49 o
  10  14   4     2624.25     3068.10    231.31 o
  11  14   4      201.31      149.07    163.50 o
  12  14   4      372.73      266.44    156.11 o
  13  14   4      470.68      394.85    171.41 o
  14  14   4      303.81      303.97    247.03 o
 -15  15   4       74.34     -136.16    136.66 o
 -14  15   4      278.75      229.94    168.49 o
 -13  15   4      618.07      659.37    147.15 o
 -12  15   4      283.56      361.32    133.45 o
 -11  15   4     1115.04     1185.27    177.60 o
 -10  15   4       86.17      -14.01    110.03 o
  -9  15   4      133.81      213.13    118.01 o
  -8  15   4      146.84      194.11    111.70 o
  -7  15   4      334.79      434.57    145.78 o
  -6  15   4     1181.12     1219.09    174.06 o
  -5  15   4      554.00      405.30    136.61 o
  -4  15   4      547.14      395.29     94.27 o
  -3  15   4      995.56     1104.35    115.58 o
  -2  15   4       47.90      -75.54     86.29 o
  -1  15   4      947.55      734.36    129.47 o
   0  15   4       33.94       19.78     82.82 o
   1  15   4     1435.48     1224.65    123.02 o
   2  15   4      643.05      602.79    103.12 o
   3  15   4      181.72      118.51     80.95 o
   4  15   4      670.12      760.09    103.60 o
   5  15   4       48.13      -20.24    117.44 o
   6  15   4     1549.41     1578.02    177.84 o
   7  15   4      392.83      391.30    135.98 o
   8  15   4       20.84     -116.42    116.42 o
   9  15   4      351.88      309.54    144.06 o
  10  15   4       12.66        4.12    133.38 o
  11  15   4      281.48      -49.01    137.21 o
  12  15   4      164.84      293.20    164.87 o
  13  15   4      140.09      300.34    182.87 o
  14  15   4      368.97      861.00    206.18 o
 -14  16   4      333.39      276.47    146.70 o
 -13  16   4     1075.66      888.69    157.39 o
 -12  16   4        3.26       25.42    112.41 o
 -11  16   4      922.05     1445.60    220.66 o
 -10  16   4     1316.56     1398.65    169.29 o
  -9  16   4      235.55      373.18    131.73 o
  -8  16   4     2519.42     2255.34    181.30 o
  -7  16   4     6604.44     6675.95    331.93 o
  -6  16   4      328.92      476.75    149.80 o
  -5  16   4    11228.49    11313.29    397.15 o
  -4  16   4       53.25      119.80     87.62 o
  -3  16   4    11574.54    11175.76    269.29 o
  -2  16   4      672.68      615.78    113.83 o
  -1  16   4      305.34      323.99    102.07 o
   0  16   4     4521.91     4648.41    201.50 o
   1  16   4      555.27      733.07    113.07 o
   2  16   4      440.00      527.93    106.25 o
   3  16   4     7786.19     7875.92    245.08 o
   4  16   4      805.75      782.70    141.57 o
   5  16   4     5828.74     5713.24    276.89 o
   6  16   4     3031.28     3154.42    222.72 o
   7  16   4     1536.54     1839.03    194.45 o
   8  16   4     1566.31     2083.90    380.07 o
   9  16   4       65.70       83.11    137.88 o
  10  16   4      569.00      423.52    435.13 o
  11  16   4     1297.71     1182.12    203.19 o
  12  16   4       20.14      226.15    159.79 o
  13  16   4      250.77      225.42    164.46 o
 -13  17   4      648.92      645.44    201.55 o
 -12  17   4     1305.12     1077.59    217.63 o
 -11  17   4     2700.75     3123.85    270.64 o
 -10  17   4      751.10      875.34    154.83 o
  -9  17   4     5704.25     6220.85    285.08 o
  -8  17   4       37.05       12.36    118.05 o
  -7  17   4     3367.16     3193.66    559.48 o
  -6  17   4      707.00      653.36    158.18 o
  -5  17   4      841.86      788.70    164.08 o
  -4  17   4     1458.69     1677.17    132.21 o
  -3  17   4     3455.15     3591.30    167.97 o
  -2  17   4      738.81     1015.56    131.85 o
  -1  17   4     7973.88     7874.84    260.66 o
   0  17   4      525.87      567.37    114.11 o
   1  17   4     6085.56     6931.70    242.90 o
   2  17   4     3475.56     3986.99    245.78 o
   3  17   4     7090.80     7316.72    347.28 o
   4  17   4     4278.93     3913.74    235.81 o
   5  17   4      303.96      331.24    133.09 o
   6  17   4     1114.81     1116.01    164.27 o
   7  17   4      509.56      503.60    143.60 o
   8  17   4       12.99      -36.00    155.86 o
   9  17   4     1779.40     2156.54    323.02 o
  10  17   4      745.24      689.82    183.14 o
  11  17   4      858.04     1280.55    206.63 o
  12  17   4     2519.86     2987.54    370.55 o
 -12  18   4       13.65       60.29    247.87 o
 -11  18   4      332.82      155.21    179.19 o
 -10  18   4      157.65      110.67    135.56 o
  -9  18   4      673.15      759.53    159.52 o
  -8  18   4      167.28      299.43    138.50 o
  -7  18   4      368.42      402.89    199.61 o
  -6  18   4      175.67      253.52    158.60 o
  -5  18   4       32.92      -52.72    124.73 o
  -4  18   4        0.84      -45.47     93.59 o
  -3  18   4      721.92      805.75    118.86 o
  -2  18   4        8.51      -96.57     96.57 o
  -1  18   4        5.01      -84.08    102.55 o
   0  18   4       44.45      163.84    104.35 o
   1  18   4       89.22      -24.85    126.81 o
   2  18   4       77.12      135.99    140.20 o
   3  18   4        6.05      -45.42    110.34 o
   4  18   4       16.68       32.40    116.76 o
   5  18   4      341.86      489.81    140.93 o
   6  18   4        6.67        7.12    121.65 o
   7  18   4      563.05      680.61    163.32 o
   8  18   4        0.14       96.31    144.89 o
   9  18   4      851.16      781.80    181.08 o
  10  18   4      220.61      298.39    165.50 o
  11  18   4      250.16       73.27    200.56 o
 -11  19   4     1024.19      885.54    320.30 o
 -10  19   4      233.74       56.69    137.02 o
  -9  19   4     3249.79     3590.88    238.72 o
  -8  19   4       79.66       88.03    135.15 o
  -7  19   4     3198.39     3154.92    290.94 o
  -6  19   4     1080.80      942.82    156.35 o
  -5  19   4      119.40      193.21    120.17 o
  -4  19   4     2275.50     2122.21    183.58 o
  -3  19   4      503.05      314.06    111.55 o
  -2  19   4      364.48      516.31    128.79 o
  -1  19   4     3980.79     4556.37    287.80 o
   0  19   4       87.53      240.52    156.68 o
   1  19   4     6374.00     6758.92    337.74 o
   2  19   4      903.07     1057.12    178.79 o
   3  19   4      962.26     1179.58    284.71 o
   4  19   4     1669.83     1715.77    191.25 o
   5  19   4       15.30       -6.18    223.58 o
   6  19   4      557.30      503.38    150.89 o
   7  19   4     1490.58     1857.42    210.56 o
   8  19   4        0.49      -61.48    139.43 o
   9  19   4     1351.23     1265.23    206.12 o
  10  19   4      355.82      343.75    231.75 o
 -10  20   4      682.91     1020.78    332.03 o
  -9  20   4     1256.27     1243.53    319.26 o
  -8  20   4      926.99      670.94    165.20 o
  -7  20   4     3222.15     3317.45    373.61 o
  -6  20   4       20.66      114.14    132.55 o
  -5  20   4     5354.19     5843.28    276.54 o
  -4  20   4      312.40      431.53    139.51 o
  -3  20   4     3479.13     3533.93    340.20 o
  -2  20   4     1461.38     1456.24    245.54 o
  -1  20   4      874.85      717.11    178.57 o
   0  20   4      925.94      778.10    183.92 o
   1  20   4     1282.32      937.06    195.23 o
   2  20   4      228.52      247.72    135.45 o
   3  20   4     4022.32     4397.10    270.25 o
   4  20   4      223.46      145.84    139.24 o
   5  20   4     3439.37     3337.29    280.95 o
   6  20   4     1140.88     1151.25    213.85 o
   7  20   4     2730.87     2873.31    424.56 o
  -8  21   4       93.32      102.37    262.94 o
  -7  21   4       35.53      -95.46    236.56 o
  -6  21   4      279.23      293.46    142.31 o
  -5  21   4       29.26       13.35    133.34 o
  -4  21   4      714.35      464.55    143.73 o
  -3  21   4       81.45      -68.25    143.28 o
  -2  21   4      675.49      615.22    557.29 o
  -1  21   4       91.40      -67.89    146.45 o
   0  21   4        7.01     -156.56    163.71 o
   1  21   4       14.51        5.64    224.00 o
   2  21   4       32.00        8.79    236.56 o
   3  21   4      219.51      242.84    262.10 o
   4  21   4      182.21     -191.76    222.33 o
   5  21   4     1413.33     1374.79    350.24 o
   6  21   4       50.90       26.59    225.89 o
   7  21   4      440.72      892.66    299.58 o
   8  21   4       38.15      524.42    278.01 o
  -7  22   4      390.65     1278.28    314.23 o
  -6  22   4       88.39      208.93    245.78 o
  -5  22   4     2117.08     2389.71    343.75 o
  -4  22   4      175.99       96.34    161.58 o
  -3  22   4     2189.95     2936.53    392.74 o
  -2  22   4     1945.71     2255.04    277.49 o
  -1  22   4      280.61      410.51    185.87 o
   0  22   4     2722.40     2539.28    266.90 o
   1  22   4      301.25       41.40    173.41 o
   2  22   4      525.70      815.20    313.19 o
   3  22   4     1590.87      877.17    338.94 o
  -2  23   4        8.88      115.77    258.34 o
  -1  23   4     1535.25     1599.44    239.44 o
   0  23   4      113.64      109.09    184.02 o
   1  23   4     1313.44     1291.26    374.32 o
 -19   1   5      574.87      735.45    233.00 o
 -18   1   5     1545.73     1692.54    249.64 o
 -17   1   5        9.36      133.40    161.97 o
 -16   1   5     1133.67     1035.20    196.26 o
 -15   1   5     1302.98     1335.36    195.71 o
 -14   1   5        1.85      147.92    137.26 o
 -13   1   5     9285.58     9186.24    768.41 o
 -12   1   5     5062.64     5482.81    209.46 o
 -11   1   5    19023.84    18460.61    362.36 o
 -10   1   5    25888.66    25666.34    338.08 o
  -9   1   5        2.28       29.97     35.41 o
  -8   1   5    35915.44    35636.06    472.51 o
  -7   1   5     2726.74     2780.16     82.27 o
  -6   1   5     7455.50     7638.27    139.83 o
  -5   1   5    10554.49    10149.54    145.85 o
  -4   1   5       87.21       62.88     34.55 o
  -3   1   5     8592.46     8852.25    198.18 o
  -2   1   5    29377.10    30412.45    461.82 o
  -1   1   5      518.66      856.48     86.97 o
   0   1   5    66419.02    63820.97   1059.89 o
   1   1   5    13781.96    14364.82    301.04 o
   2   1   5    31889.58    31193.78    461.42 o
   3   1   5    27779.15    28205.20    366.38 o
   4   1   5    11799.92    11802.84    197.57 o
   5   1   5    15768.81    15250.53    241.67 o
   6   1   5      160.50      248.85     52.78 o
   7   1   5     1374.23     1270.00    128.03 o
   8   1   5     7793.62     7749.51    179.35 o
   9   1   5     4995.08     4893.29    147.99 o
  10   1   5     8077.92     8235.73    554.88 o
  11   1   5     5900.71     6122.17    283.16 o
  12   1   5     1138.87     1310.93    216.57 o
  13   1   5     5865.01     5430.73    299.48 o
  14   1   5       46.31       19.17    190.72 o
  15   1   5     1690.04     1261.71    205.69 o
  16   1   5      184.27      349.37    186.32 o
  17   1   5       15.41      -47.57    180.53 o
 -19   2   5      983.31     1102.94    235.53 o
 -18   2   5      274.96      465.96    202.34 o
 -17   2   5     1459.10     1661.87    291.94 o
 -16   2   5     1944.74     2141.52    284.50 o
 -15   2   5      789.56      715.16    170.94 o
 -14   2   5     2958.92     2968.51    301.99 o
 -13   2   5       21.02      -32.45     65.73 o
 -12   2   5      501.28      746.97    111.56 o
 -11   2   5     3737.07     3998.98    147.41 o
 -10   2   5       72.60       -4.99     43.44 o
  -9   2   5     3235.58     3208.08     96.74 o
  -8   2   5    10095.89     9915.91    157.68 o
  -7   2   5     1119.32     1173.41     65.02 o
  -6   2   5    21700.35    21820.58    252.58 o
  -5   2   5       10.74       -3.13     31.31 o
  -4   2   5    17465.16    17030.36    270.35 o
  -3   2   5    18341.04    19229.27    355.78 o
  -2   2   5     5801.75     5594.36    153.30 o
  -1   2   5    13488.81    13915.33    325.41 o
   0   2   5      796.53      903.60     88.29 o
   1   2   5     2560.23     2498.90    116.92 o
   2   2   5     7110.48     7460.46    141.64 o
   3   2   5     2987.41     3070.73     92.53 o
   4   2   5    12116.46    11913.45    268.94 o
   5   2   5     3962.91     4130.41    118.07 o
   6   2   5    11776.50    11312.25    205.55 o
   7   2   5    11819.80    11531.24    215.53 o
   8   2   5     2814.07     2606.99    109.06 o
   9   2   5     8324.38     8197.97    230.72 o
  10   2   5       14.98      103.13     86.51 o
  11   2   5      804.60      841.37    155.68 o
  12   2   5      713.28      654.43    182.13 o
  13   2   5      173.62      -14.84    139.00 o
  14   2   5      364.48      223.86    155.57 o
  15   2   5     1249.01     1231.35    308.37 o
  16   2   5       62.61       58.67    169.73 o
  17   2   5      908.64     1317.25    414.20 o
 -18   3   5       57.87       16.06    178.42 o
 -17   3   5      130.99      -52.82    160.80 o
 -16   3   5       14.20       39.00    156.69 o
 -15   3   5      108.91      184.16    154.61 o
 -14   3   5      431.74      514.30    151.73 o
 -13   3   5      330.69      233.32    107.73 o
 -12   3   5      890.57      935.65    122.31 o
 -11   3   5      147.03       53.22     64.62 o
 -10   3   5       28.19      -62.64     62.64 o
  -9   3   5      403.10      488.53     63.57 o
  -8   3   5      431.40      411.65     51.63 o
  -7   3   5     6289.48     5938.77    124.82 o
  -6   3   5      235.72      275.94     45.67 o
  -5   3   5     3640.19     3488.58    121.32 o
  -4   3   5       18.98       -9.08     36.86 o
  -3   3   5      174.52      135.85     54.55 o
  -2   3   5      644.46      607.39     67.32 o
  -1   3   5      746.02      610.70     66.87 o
   0   3   5      515.76      569.26     83.18 o
   1   3   5     2921.53     2985.48     98.10 o
   2   3   5     4834.04     4545.16    145.66 o
   3   3   5     3409.85     3338.57    100.88 o
   4   3   5        6.20       34.24     40.53 o
   5   3   5      320.73      226.90     91.60 o
   6   3   5     5618.72     5546.22    141.62 o
   7   3   5      846.41      895.51     74.92 o
   8   3   5      113.95      180.96     63.26 o
   9   3   5        8.96       -7.69     78.66 o
  10   3   5       49.79      -33.61     83.31 o
  11   3   5        8.48      -54.90    115.85 o
  12   3   5      400.27      402.38    143.68 o
  13   3   5       34.24      263.56    149.89 o
  14   3   5      309.22      207.64    157.98 o
  15   3   5        5.23      -48.10    201.39 o
  16   3   5      290.92      191.99    186.33 o
  17   3   5      164.37      289.44    213.12 o
 -18   4   5      296.82      153.18    191.10 o
 -17   4   5     3192.47     3203.83    273.85 o
 -16   4   5     3688.14     4087.70    283.52 o
 -15   4   5     1140.00     1161.31    197.11 o
 -14   4   5     9722.26     9902.23    307.71 o
 -13   4   5       12.86      -45.88    122.18 o
 -12   4   5    11951.70    11948.24    306.35 o
 -11   4   5     4143.46     3947.59    150.90 o
 -10   4   5      981.21     1047.23     94.08 o
  -9   4   5     9001.51     8820.31    172.26 o
  -8   4   5     9085.10     8662.38    173.41 o
  -7   4   5    14716.19    13977.48    212.57 o
  -6   4   5    54036.85    53539.73    642.91 o
  -5   4   5      239.73      402.60     45.60 o
  -4   4   5    59153.64    57497.63    677.16 o
  -3   4   5    13677.37    13422.06    266.20 o
  -2   4   5    24421.02    24901.33    405.47 o
  -1   4   5    25653.19    25763.99    414.57 o
   0   4   5        6.07       28.24     33.11 o
   1   4   5    20402.31    19925.29    318.65 o
   2   4   5     9936.69    10324.85    263.35 o
   3   4   5      329.03      289.89     46.08 o
   4   4   5    62274.32    60269.75    711.64 o
   5   4   5      203.72      125.98     51.41 o
   6   4   5    14649.62    14759.83    284.75 o
   7   4   5    15667.70    15985.63    268.92 o
   8   4   5     5327.58     5015.78    185.68 o
   9   4   5    13117.08    13074.80    305.75 o
  10   4   5      148.14      141.52     89.45 o
  11   4   5     4672.13     4498.79    254.79 o
  12   4   5     2520.18     2074.01    204.06 o
  13   4   5        5.63     -128.67    128.67 o
  14   4   5     1980.70     1824.36    218.58 o
  15   4   5      596.46      591.67    201.60 o
  16   4   5      426.24      612.54    200.14 o
  17   4   5     1008.16     1277.78    228.82 o
 -18   5   5      544.24      361.52    194.28 o
 -17   5   5       28.08       59.21    160.39 o
 -16   5   5      364.87      621.26    173.15 o
 -15   5   5      186.43      255.27    128.88 o
 -14   5   5      621.86      597.94    128.68 o
 -13   5   5      930.90      944.39    132.38 o
 -12   5   5     8767.77     8782.58    309.54 o
 -11   5   5      778.88      745.21     94.63 o
 -10   5   5    20101.74    20189.80    336.99 o
  -9   5   5     1826.28     1900.65    105.45 o
  -8   5   5    16596.53    16153.34    242.47 o
  -7   5   5      126.95       74.88     48.13 o
  -6   5   5     6086.28     6136.72    142.31 o
  -5   5   5      501.56      607.26     89.73 o
  -4   5   5     5575.29     5374.06    122.13 o
  -3   5   5      721.87      797.37     80.73 o
  -2   5   5    17230.30    17272.74    455.24 o
  -1   5   5      600.28      499.08     68.52 o
   0   5   5    33756.48    33261.74    554.09 o
   1   5   5     6264.29     6489.11    151.38 o
   2   5   5    38100.03    38135.42    549.21 o
   3   5   5     1431.89     1419.56     72.75 o
   4   5   5      845.71      885.34     65.73 o
   5   5   5     8999.95     9277.94    221.85 o
   6   5   5      407.68      367.51     63.64 o
   7   5   5       41.43       58.29     52.56 o
   8   5   5      794.55      938.01    104.84 o
   9   5   5     1748.31     1681.67    130.66 o
  10   5   5     2347.02     2467.55    152.31 o
  11   5   5     3703.39     3700.94    180.40 o
  12   5   5      724.82      763.08    165.05 o
  13   5   5     2838.54     2810.14    238.38 o
  14   5   5       41.61     -130.90    130.90 o
  15   5   5      921.58     1015.06    211.38 o
  16   5   5      180.44       36.45    172.05 o
  17   5   5      227.16      -12.05    180.66 o
 -18   6   5      120.05      232.17    257.92 o
 -17   6   5      789.40      394.83    262.31 o
 -16   6   5      114.54       68.54    263.47 o
 -15   6   5      165.74      -37.56    142.02 o
 -14   6   5     2436.99     2205.93    316.55 o
 -13   6   5      328.34      369.94    111.34 o
 -12   6   5     3241.88     3506.57    154.57 o
 -11   6   5     3579.09     4032.46    155.72 o
 -10   6   5     1491.09     1609.66    107.64 o
  -9   6   5    11013.17    10457.74    247.66 o
  -8   6   5      328.03      379.22     61.14 o
  -7   6   5     5506.03     5267.77    146.03 o
  -6   6   5     2479.68     2225.99     92.68 o
  -5   6   5      734.17      776.22     87.42 o
  -4   6   5     7338.11     7283.32    166.05 o
  -3   6   5     5194.18     5044.64    164.33 o
  -2   6   5     3919.45     3989.92    143.31 o
  -1   6   5    15930.96    14909.61    291.74 o
   0   6   5     2271.73     2247.32    125.67 o
   1   6   5    17033.63    16800.97    311.92 o
   2   6   5     7452.45     7876.67    276.85 o
   3   6   5     6246.40     6080.56    171.63 o
   4   6   5     1993.95     1937.46     87.50 o
   5   6   5       46.67      101.78     90.26 o
   6   6   5     6300.77     6098.00    156.17 o
   7   6   5      866.03      910.64     79.56 o
   8   6   5      194.77       27.78    111.63 o
   9   6   5     2563.92     2437.57    229.23 o
  10   6   5     1219.11     1194.59    124.83 o
  11   6   5      767.43      657.01    113.95 o
  12   6   5     1591.26     1770.64    193.10 o
  13   6   5        8.92      -46.36    138.96 o
  14   6   5      541.21      375.75    198.88 o
  15   6   5      252.70       78.84    165.55 o
  16   6   5      171.22      -66.09    175.79 o
  17   6   5       31.01     -127.74    175.83 o
 -18   7   5      961.59      440.05    280.74 o
 -17   7   5      130.76      -32.03    232.17 o
 -16   7   5     1372.89     1650.74    223.78 o
 -15   7   5     1978.87     2158.53    227.63 o
 -14   7   5        0.49     -107.64    127.80 o
 -13   7   5     4004.67     4269.91    208.47 o
 -12   7   5     3149.59     3322.34    180.52 o
 -11   7   5     2388.27     2191.99    148.67 o
 -10   7   5    12698.12    12537.70    308.47 o
  -9   7   5      223.97      287.47     90.04 o
  -8   7   5    10068.03     9812.02    221.01 o
  -7   7   5     5847.63     5734.50    158.93 o
  -6   7   5     1658.33     1731.00    111.79 o
  -5   7   5    19319.41    19471.06    363.94 o
  -4   7   5     2959.38     2806.02    139.13 o
  -3   7   5     4937.27     4650.68    160.66 o
  -2   7   5    40994.73    39425.13    598.24 o
  -1   7   5     1431.52     1390.31     94.55 o
   0   7   5    23838.21    22804.01    469.92 o
   1   7   5     6562.41     6337.03    183.03 o
   2   7   5     7131.85     7417.51    236.99 o
   3   7   5    15535.56    15801.67    415.47 o
   4   7   5      302.58      292.54     58.62 o
   5   7   5    15469.98    14909.80    253.51 o
   6   7   5     5302.33     5368.08    148.21 o
   7   7   5     1474.91     1484.57    117.87 o
   8   7   5    12192.26    11826.64    355.55 o
   9   7   5       34.75      181.54     94.20 o
  10   7   5     5953.13     6130.26    225.74 o
  11   7   5     2420.03     2699.05    250.01 o
  12   7   5       30.57       28.14    135.41 o
  13   7   5     3294.49     2840.59    245.77 o
  14   7   5      285.93      385.42    164.70 o
  15   7   5      390.96      601.93    187.39 o
  16   7   5     1084.53      898.54    219.47 o
  17   7   5       67.52       43.02    391.69 o
 -17   8   5      426.84      416.86    198.22 o
 -16   8   5     1811.61     1942.52    240.92 o
 -15   8   5      662.39      485.82    175.86 o
 -14   8   5     1895.30     1688.44    207.63 o
 -13   8   5      187.07       96.17    102.81 o
 -12   8   5      849.68     1047.75    130.95 o
 -11   8   5       66.08      231.62     94.92 o
 -10   8   5       67.11        8.54     86.87 o
  -9   8   5       48.25       58.05     86.55 o
  -8   8   5     3120.51     3273.83    213.50 o
  -7   8   5      591.06      556.56     79.11 o
  -6   8   5    13154.83    12639.58    286.25 o
  -5   8   5      136.91       55.05     68.47 o
  -4   8   5    22775.51    21863.09    398.68 o
  -3   8   5       93.01       72.58     64.21 o
  -2   8   5     8021.54     7491.04    207.14 o
  -1   8   5     2014.13     1914.17    153.97 o
   0   8   5     1775.96     1787.51    105.60 o
   1   8   5      557.95      621.62     81.58 o
   2   8   5       34.27       86.03    108.13 o
   3   8   5      163.44      100.54     58.83 o
   4   8   5     4507.78     4219.05    189.96 o
   5   8   5     2817.76     3118.50    134.71 o
   6   8   5     6698.98     6747.19    194.45 o
   7   8   5     3782.25     3960.95    188.67 o
   8   8   5     4405.40     4599.90    193.80 o
   9   8   5     1336.56     1301.65    121.62 o
  10   8   5      140.78      325.78     97.39 o
  11   8   5     2259.00     2391.95    163.06 o
  12   8   5       71.35      153.13    110.93 o
  13   8   5       39.79       36.52    148.77 o
  14   8   5      105.11      -54.33    178.47 o
  15   8   5      266.63      389.67    200.66 o
  16   8   5      171.90       96.13    237.92 o
 -17   9   5      329.41      -33.03    185.61 o
 -16   9   5     1991.69     2297.67    295.39 o
 -15   9   5     2385.79     2202.41    262.94 o
 -14   9   5     2367.53     2315.31    641.23 o
 -13   9   5     3231.65     3111.13    190.57 o
 -12   9   5      193.88      274.67    104.62 o
 -11   9   5     3055.56     3205.38    177.61 o
 -10   9   5     1655.34     1649.02    135.62 o
  -9   9   5      135.80      198.95    130.60 o
  -8   9   5     2687.34     2897.86    150.88 o
  -7   9   5     7268.79     7869.94    231.62 o
  -6   9   5      729.04      621.73     95.28 o
  -5   9   5    29826.52    28170.16    530.45 o
  -4   9   5      297.70      361.50     82.41 o
  -3   9   5    20884.90    21049.38    393.90 o
  -2   9   5     5079.57     5326.16    186.13 o
  -1   9   5     4392.47     4555.24    166.55 o
   0   9   5     5527.37     5725.50    290.33 o
   1   9   5     1204.72     1176.88     97.66 o
   2   9   5      599.15      695.63     85.39 o
   3   9   5     7303.89     6792.70    191.61 o
   4   9   5     1862.84     1889.21    123.07 o
   5   9   5    11088.71    10869.30    263.08 o
   6   9   5     7177.43     7282.82    205.91 o
   7   9   5     8553.95     8340.28    296.61 o
   8   9   5     8879.06     9094.22    374.84 o
   9   9   5      289.66      507.04    129.15 o
  10   9   5     1423.32     1580.78    341.13 o
  11   9   5      627.28      606.15    148.59 o
  12   9   5      231.61      196.43    135.62 o
  13   9   5      387.08      531.33    244.52 o
  14   9   5      513.16      255.20    239.70 o
  15   9   5       66.67       65.11    247.45 o
  16   9   5      929.18     1084.84    336.21 o
 -17  10   5     1355.51     1451.56    251.26 o
 -16  10   5     1052.91     1498.09    236.51 o
 -15  10   5      352.62      490.44    179.79 o
 -14  10   5     3995.57     4163.87    221.50 o
 -13  10   5      348.76      448.10    124.38 o
 -12  10   5     3978.74     3728.76    195.29 o
 -11  10   5     4617.57     4884.40    213.07 o
 -10  10   5       93.20       -0.57     97.09 o
  -9  10   5    11993.92    11305.19    297.51 o
  -8  10   5     3109.57     3290.84    167.89 o
  -7  10   5     5722.49     5592.82    215.07 o
  -6  10   5    15412.82    15150.63    385.74 o
  -5  10   5       85.58        7.98     74.27 o
  -4  10   5    17854.66    16759.46    418.70 o
  -3  10   5     8964.92     8254.24    233.34 o
  -2  10   5     3086.91     3264.83    214.65 o
  -1  10   5    11943.92    12544.47    287.41 o
   0  10   5       32.56       76.10     74.13 o
   1  10   5    14578.15    14323.98    306.78 o
   2  10   5    10533.01    10039.03    244.00 o
   3  10   5     1801.84     1768.40    112.99 o
   4  10   5    13814.96    13880.75    295.84 o
   5  10   5     1507.79     1565.07    188.14 o
   6  10   5     9195.51     9458.87    317.49 o
   7  10   5     6951.13     7516.24    457.43 o
   8  10   5      756.12      594.16    131.08 o
   9  10   5     3993.79     4087.69    235.62 o
  10  10   5      862.18      669.67    147.59 o
  11  10   5     2351.70     2816.56    217.53 o
  12  10   5      818.90      762.26    164.08 o
  13  10   5      165.16      241.17    217.30 o
  14  10   5     2027.76     1865.51    321.77 o
  15  10   5      461.21      269.43    261.90 o
  16  10   5      365.76      560.22    289.53 o
 -16  11   5      339.35      319.59    188.50 o
 -15  11   5      139.14     -162.41    186.11 o
 -14  11   5      879.03      912.15    149.98 o
 -13  11   5        7.09      -98.34    107.74 o
 -12  11   5     1558.44     1749.55    158.01 o
 -11  11   5       12.20      -50.02     93.46 o
 -10  11   5      161.89      345.66    108.19 o
  -9  11   5      228.18       46.95    222.78 o
  -8  11   5       23.88      113.16    192.81 o
  -7  11   5      206.72      153.74    112.03 o
  -6  11   5      163.78      273.55    107.01 o
  -5  11   5      388.31      206.72     88.84 o
  -4  11   5       45.70       -3.96     83.13 o
  -3  11   5     1242.86     1197.57    162.66 o
  -2  11   5      837.47      817.76    193.54 o
  -1  11   5      617.55      663.24     97.73 o
   0  11   5     1232.80     1337.27    112.29 o
   1  11   5      198.86      117.11     80.23 o
   2  11   5     2371.94     2461.10    135.23 o
   3  11   5      818.70      806.57     92.35 o
   4  11   5     1187.80     1270.54    109.36 o
   5  11   5        7.90      -26.74     97.29 o
   6  11   5     1262.75     1220.16    147.02 o
   7  11   5       39.71      -31.14    107.36 o
   8  11   5       32.25        7.33    144.66 o
   9  11   5      436.46      393.59    138.80 o
  10  11   5       91.80      270.12    135.75 o
  11  11   5      196.39      116.32    258.44 o
  12  11   5     1026.71      842.67    178.05 o
  13  11   5      244.37      555.44    174.46 o
  14  11   5      391.09      721.83    270.27 o
  15  11   5       41.38      166.01    268.80 o
 -16  12   5       70.22       60.82    335.17 o
 -15  12   5       32.88       15.46    187.16 o
 -14  12   5     1028.70      932.95    157.12 o
 -13  12   5      996.94      990.00    156.91 o
 -12  12   5     1604.94     1391.61    154.56 o
 -11  12   5     5977.56     6504.93    252.64 o
 -10  12   5      565.80      589.10    120.69 o
  -9  12   5    10291.85    10524.16    385.59 o
  -8  12   5       19.16      177.78    121.74 o
  -7  12   5     4092.03     4178.19    373.69 o
  -6  12   5     2944.75     3122.59    165.49 o
  -5  12   5      471.59      464.87    101.96 o
  -4  12   5     1131.33     1239.36    121.01 o
  -3  12   5     3871.40     3703.58    171.01 o
  -2  12   5      729.28      615.85     99.32 o
  -1  12   5    16193.54    15888.45    347.54 o
   0  12   5     3196.33     3007.02    155.71 o
   1  12   5    14199.36    14465.74    323.02 o
   2  12   5     6674.52     6548.60    211.35 o
   3  12   5     6058.10     5950.74    170.54 o
   4  12   5     7305.25     6916.02    215.97 o
   5  12   5      300.64      187.52     82.11 o
   6  12   5      612.70      531.05    123.51 o
   7  12   5     1798.63     1809.15    243.68 o
   8  12   5      650.72      730.31    141.02 o
   9  12   5      734.13      738.60    150.46 o
  10  12   5     3876.51     4148.37    262.39 o
  11  12   5     1046.32      937.54    177.46 o
  12  12   5     3401.49     4084.92    273.67 o
  13  12   5       43.18      173.38    158.84 o
  14  12   5     1222.60      671.59    289.74 o
  15  12   5       62.92     -242.64    242.64 o
 -15  13   5     2949.85     2674.29    537.50 o
 -14  13   5       37.86     -110.65    182.16 o
 -13  13   5     2892.95     2714.39    196.86 o
 -12  13   5      657.24      879.32    169.36 o
 -11  13   5      525.87      595.81    127.48 o
 -10  13   5     2837.99     3238.09    363.32 o
  -9  13   5      356.35      471.58    148.23 o
  -8  13   5     4921.42     5459.48    291.78 o
  -7  13   5    11042.78    11227.87    389.84 o
  -6  13   5     2359.63     2817.61    165.05 o
  -5  13   5    20654.22    20758.03    838.52 o
  -4  13   5      635.83      933.96    164.43 o
  -3  13   5    13054.71    12747.65    330.55 o
  -2  13   5     6200.91     6155.27    219.07 o
  -1  13   5     2205.85     2061.41    197.39 o
   0  13   5     8269.17     7768.74    241.35 o
   1  13   5     1559.41     1424.51    155.01 o
   2  13   5     4370.55     4577.40    184.80 o
   3  13   5    13240.33    13037.83    259.00 o
   4  13   5      837.24      718.31    107.38 o
   5  13   5     9935.92     9767.80    335.69 o
   6  13   5     3894.58     3873.31    309.63 o
   7  13   5     4344.87     4439.61    245.67 o
   8  13   5     3798.70     3683.39    238.04 o
   9  13   5      183.22      334.31    132.80 o
  10  13   5     4817.10     4848.71    281.03 o
  11  13   5      422.85      301.15    166.85 o
  12  13   5      818.31     1098.01    193.92 o
  13  13   5     1276.94     1160.75    204.17 o
  14  13   5        6.38       35.80    247.45 o
 -15  14   5      168.28      -75.87    227.40 o
 -14  14   5        0.31      154.30    137.23 o
 -13  14   5        6.02       43.93    150.64 o
 -12  14   5      141.67      117.59    125.60 o
 -11  14   5      650.73      952.04    191.38 o
 -10  14   5      276.26      292.22    151.86 o
  -9  14   5     1456.05     1508.56    217.93 o
  -8  14   5      762.02     1189.11    342.08 o
  -7  14   5      905.14     1177.88    454.60 o
  -6  14   5      189.70      164.27    141.41 o
  -5  14   5        5.22       27.03    123.42 o
  -4  14   5      123.95      225.68     96.09 o
  -3  14   5      871.30      993.77    120.74 o
  -2  14   5      416.75      411.38    102.72 o
  -1  14   5     1632.46     1768.92    139.74 o
   0  14   5      168.60      101.91     91.48 o
   1  14   5     2528.07     2709.77    153.22 o
   2  14   5     1113.19     1047.99    117.59 o
   3  14   5     1684.84     1623.91    108.37 o
   4  14   5       27.36       49.22     81.21 o
   5  14   5        4.71      -52.28    200.77 o
   6  14   5       62.65      170.97    116.28 o
   7  14   5      226.71      307.04    127.99 o
   8  14   5      248.82      252.80    138.29 o
   9  14   5      105.41     -103.01    128.19 o
  10  14   5      560.10      515.98    164.56 o
  11  14   5       42.14     -123.77    139.76 o
  12  14   5      588.23      460.61    171.30 o
  13  14   5       33.15      -96.74    160.44 o
  14  14   5       53.74     -105.51    242.84 o
 -14  15   5      408.38      186.99    152.12 o
 -13  15   5     2367.51     2625.04    242.13 o
 -12  15   5      303.25      504.92    190.14 o
 -11  15   5     1170.78     1431.45    262.63 o
 -10  15   5     1494.82     1698.77    302.93 o
  -9  15   5      337.43      292.73    158.07 o
  -8  15   5     4319.71     3764.84    589.42 o
  -7  15   5     3742.13     3751.86    250.60 o
  -6  15   5     1317.96     1206.89    171.53 o
  -5  15   5    18307.92    17845.59    408.27 o
  -4  15   5      763.16      799.79    122.80 o
  -3  15   5    10409.08    10606.71    301.38 o
  -2  15   5     3540.85     3479.81    179.25 o
  -1  15   5      826.10     1009.64    123.58 o
   0  15   5     5990.58     6343.71    275.54 o
   1  15   5     1713.54     1665.71    147.67 o
   2  15   5     1092.82     1087.42    163.56 o
   3  15   5     5305.58     5354.56    175.54 o
   4  15   5      979.96      948.39    144.07 o
   5  15   5     7392.14     7544.24    314.56 o
   6  15   5     4487.32     4865.98    261.21 o
   7  15   5     2361.73     2312.36    204.67 o
   8  15   5     4476.01     4374.43    267.60 o
   9  15   5       22.66      -38.43    133.55 o
  10  15   5     2306.95     2933.27    512.69 o
  11  15   5      679.61      653.77    181.98 o
  12  15   5        8.16     -149.75    151.86 o
  13  15   5      623.80     1103.03    206.13 o
 -13  16   5      672.33      642.21    213.63 o
 -12  16   5      599.71      641.79    205.68 o
 -11  16   5     2396.04     2424.57    257.78 o
 -10  16   5        1.50      -97.89    204.85 o
  -9  16   5     2151.45     2399.23    241.80 o
  -8  16   5      113.73       -9.47    281.16 o
  -7  16   5     1022.06     1022.58    182.18 o
  -6  16   5      641.85      457.33    160.52 o
  -5  16   5        3.13       99.98    131.27 o
  -4  16   5      174.05      185.63    147.33 o
  -3  16   5     1969.87     1817.22    156.96 o
  -2  16   5      457.99      457.09    115.13 o
  -1  16   5     3867.64     3890.00    194.63 o
   0  16   5      650.48      927.50    127.64 o
   1  16   5     3928.94     3769.43    187.99 o
   2  16   5     1497.28     1445.70    137.01 o
   3  16   5     1734.34     1776.38    140.84 o
   4  16   5     1364.68     1350.87    168.94 o
   5  16   5      619.79      686.01    197.10 o
   6  16   5      237.13      249.34    193.96 o
   7  16   5      360.69      247.43    134.60 o
   8  16   5       10.93     -118.15    118.15 o
   9  16   5      714.92      817.86    180.83 o
  10  16   5      499.94      451.13    169.06 o
  11  16   5      567.16      505.78    247.14 o
  12  16   5      856.88      890.96    289.22 o
 -12  17   5      105.96       48.01    186.14 o
 -11  17   5      466.08      775.32    202.72 o
 -10  17   5       25.75       -2.62    161.33 o
  -9  17   5       83.57       31.61    161.06 o
  -8  17   5       83.21      -55.81    136.51 o
  -7  17   5      179.91       63.66    183.91 o
  -6  17   5      144.46       48.09    187.16 o
  -5  17   5      549.62      417.28    157.98 o
  -4  17   5      311.54      477.11    123.66 o
  -3  17   5     1685.33     1431.86    148.69 o
  -2  17   5       40.41      -25.74    102.51 o
  -1  17   5      454.41      401.32    112.62 o
   0  17   5      109.14      208.25    105.86 o
   1  17   5      526.96      422.56    112.45 o
   2  17   5        7.03     -107.71    119.87 o
   3  17   5      763.51      674.81    118.50 o
   4  17   5      213.83      335.34    162.98 o
   5  17   5       57.29     -100.03    113.54 o
   6  17   5      621.20      822.45    297.38 o
   7  17   5        1.12     -122.62    122.62 o
   8  17   5      308.48      371.13    223.69 o
   9  17   5      467.08      448.52    169.49 o
  10  17   5       16.71      172.15    159.73 o
  11  17   5      571.26      537.01    189.23 o
 -12  18   5     1043.95     1172.35    343.96 o
 -11  18   5     3749.40     4359.06    470.41 o
 -10  18   5      652.98      779.18    209.45 o
  -9  18   5     6535.69     7281.65    380.01 o
  -8  18   5      221.57      547.11    175.00 o
  -7  18   5     3026.53     3178.05    273.83 o
  -6  18   5      972.60      780.47    272.36 o
  -5  18   5      334.69      244.37    158.99 o
  -4  18   5     1277.11     1540.98    162.81 o
  -3  18   5     3341.53     3414.42    244.02 o
  -2  18   5      360.20      374.16    149.70 o
  -1  18   5     7866.31     8477.49    294.33 o
   0  18   5      451.63      191.28    112.17 o
   1  18   5     8831.79     9352.59    386.08 o
   2  18   5     3017.40     3423.47    247.95 o
   3  18   5     2705.62     2625.56    253.63 o
   4  18   5     3839.43     4185.88    259.31 o
   5  18   5      153.81      341.79    136.85 o
   6  18   5     1217.24     1221.03    203.80 o
   7  18   5     1139.80      997.51    195.74 o
   8  18   5       56.31      -55.39    145.95 o
   9  18   5     2451.39     2420.42    237.61 o
  10  18   5      444.15      209.14    224.42 o
 -10  19   5      242.84      244.94    287.64 o
  -9  19   5      732.18     1145.76    223.34 o
  -8  19   5      413.62      454.93    181.40 o
  -7  19   5     1118.28     1016.92    201.75 o
  -6  19   5       83.50        4.09    147.39 o
  -5  19   5     1985.66     2142.86    231.50 o
  -4  19   5      169.91      492.89    164.66 o
  -3  19   5     2018.14     2050.34    186.38 o
  -2  19   5      481.88      711.20    140.20 o
  -1  19   5      762.81      890.40    142.83 o
   0  19   5      114.51      189.66    117.42 o
   1  19   5        3.12       21.23    207.46 o
   2  19   5      106.92      195.19    113.82 o
   3  19   5      393.44      348.43    150.94 o
   4  19   5      153.15      357.13    144.37 o
   5  19   5      751.71      953.01    176.17 o
   6  19   5      480.09      594.72    167.87 o
   7  19   5     1329.31     1421.50    208.24 o
   8  19   5      493.99      657.19    264.51 o
   9  19   5       82.48        5.02    211.65 o
  -9  20   5      827.64     1247.51    312.14 o
  -8  20   5       17.92     -203.28    203.28 o
  -7  20   5      484.64      -35.12    173.41 o
  -6  20   5     1087.76     1193.39    215.95 o
  -5  20   5        2.52     -122.81    142.69 o
  -4  20   5      954.29      692.45    178.19 o
  -3  20   5      613.27      529.08    144.28 o
  -2  20   5      984.26     1018.10    241.05 o
  -1  20   5      418.41      398.48    135.09 o
   0  20   5      312.98      176.58    152.12 o
   1  20   5      904.66      758.52    253.21 o
   2  20   5      460.37      542.85    237.72 o
   3  20   5        1.40        5.87    132.03 o
   4  20   5      657.37      508.16    179.10 o
   5  20   5      699.51      906.25    180.80 o
   6  20   5      279.44      -54.61    146.89 o
   7  20   5     1027.79     1090.29    257.08 o
   8  20   5       36.23     -185.27    185.27 o
  -7  21   5     1587.29     1686.72    337.26 o
  -6  21   5      131.98       96.51    213.54 o
  -5  21   5     3246.38     3229.28    278.89 o
  -4  21   5      508.50      170.54    164.50 o
  -3  21   5     3082.15     3119.52    259.45 o
  -2  21   5     1173.95     1503.11    174.99 o
  -1  21   5      825.54      931.85    209.28 o
   0  21   5     1427.11     1818.22    236.07 o
   1  21   5       89.33      222.61    173.02 o
   2  21   5      215.90      390.64    157.82 o
   3  21   5     1956.22     1925.38    215.67 o
   4  21   5       30.46      -73.93    136.04 o
   5  21   5     1755.62     2007.44    284.71 o
   6  21   5     1305.13     1590.42    279.69 o
  -5  22   5        6.60     -214.37    214.37 o
  -4  22   5       76.20     -176.48    214.58 o
  -3  22   5      262.36      348.74    369.92 o
  -2  22   5       25.14      -49.65    209.87 o
  -1  22   5      715.90      882.83    210.85 o
   0  22   5       68.49     -160.53    164.87 o
   1  22   5     1600.17     1415.13    211.61 o
   2  22   5       11.88      -49.41    251.22 o
 -18   0   6     1524.42     1412.89    333.07 o
 -17   0   6      189.85      432.93    265.04 o
 -16   0   6     1070.53     1376.89    297.69 o
 -15   0   6     1849.23     1629.78    280.74 o
 -14   0   6     2128.60     2450.22    291.62 o
 -13   0   6     3486.72     3761.16    324.49 o
 -12   0   6     5909.01     5959.11    370.55 o
 -11   0   6     5193.96     5333.92    224.01 o
 -10   0   6    30859.32    31079.72   1586.23 o
  -9   0   6       65.27      -24.61     44.80 o
  -8   0   6    29835.66    28757.36    711.44 o
  -7   0   6     2033.62     2083.25    111.23 o
  -6   0   6     7702.79     7637.39    192.06 o
  -5   0   6    14873.35    15154.84    362.05 o
  -4   0   6     5175.30     5013.95    194.19 o
  -3   0   6     5313.45     5334.62    285.34 o
  -2   0   6    44815.84    42022.33   1087.98 o
  -1   0   6      878.95      930.76    139.01 o
   0   0   6    61607.12    57024.88   1394.68 o
   1   0   6    10719.06     9360.39    376.20 o
   2   0   6    57314.56    56012.68   1209.72 o
   3   0   6    22973.35    22081.88    445.95 o
   4   0   6     1166.18     1093.93    100.80 o
   5   0   6    11984.89    11515.70    299.45 o
   6   0   6     2426.61     2589.51    151.30 o
   7   0   6     1258.71     1489.75    130.26 o
   8   0   6    13844.91    13926.81    365.94 o
   9   0   6     5532.07     5583.23    259.17 o
  10   0   6    14826.71    15007.99    619.04 o
  11   0   6     9936.68     9326.48    509.76 o
  12   0   6      933.31      873.40    246.19 o
  13   0   6     6669.58     6406.69    456.38 o
  14   0   6        5.45     -205.37    205.37 o
  15   0   6     1322.13      994.62    300.21 o
  16   0   6      520.86      517.93    267.55 o
  17   0   6      148.32      272.15    274.25 o
 -18   1   6       60.23      100.82    282.10 o
 -17   1   6      683.60     1044.29    206.28 o
 -16   1   6      441.33      280.82    152.87 o
 -15   1   6      173.65       16.52    146.40 o
 -14   1   6     1398.18     1502.41    186.98 o
 -13   1   6        0.89       97.13    119.51 o
 -12   1   6      939.87      737.29    259.80 o
 -11   1   6     3557.66     3754.21    193.49 o
 -10   1   6     1142.06     1114.08     75.52 o
  -9   1   6      975.62      975.68     82.37 o
  -8   1   6     2468.48     2439.69     86.90 o
  -7   1   6       55.32      -13.17     29.57 o
  -6   1   6     2350.53     2588.02     81.56 o
  -5   1   6      579.60      744.76     80.61 o
  -4   1   6     8752.74     9000.51    215.45 o
  -3   1   6     7670.19     7916.02    248.69 o
  -2   1   6     3289.33     3171.13    230.18 o
  -1   1   6     9151.63     9061.65    265.35 o
   0   1   6     6625.65     6825.18    235.10 o
   1   1   6     3644.68     3840.93    123.89 o
   2   1   6      278.43      266.07     59.17 o
   3   1   6      366.63      348.67     51.33 o
   4   1   6      699.41      738.88     68.95 o
   5   1   6     1456.36     1362.74     80.52 o
   6   1   6     1258.40     1275.91     82.83 o
   7   1   6     2772.95     2549.87    127.24 o
   8   1   6     1080.77      921.88     87.02 o
   9   1   6     2198.48     2231.62    138.84 o
  10   1   6        4.73       89.31    119.59 o
  11   1   6      404.38      452.36    146.90 o
  12   1   6      106.74       75.68    128.64 o
  13   1   6       44.11      -67.30    140.16 o
  14   1   6       10.14     -143.22    143.22 o
  15   1   6      100.85       70.72    172.02 o
  16   1   6       13.92     -135.42    176.26 o
  17   1   6      181.21     -117.73    204.22 o
 -18   2   6      646.00      617.51    204.72 o
 -17   2   6       38.65      319.31    173.21 o
 -16   2   6      432.88      491.36    176.08 o
 -15   2   6      928.88      977.91    181.43 o
 -14   2   6      111.21      174.89    135.35 o
 -13   2   6      925.08     1206.94    164.93 o
 -12   2   6     3332.78     3483.33    172.78 o
 -11   2   6     3719.62     3520.83    172.56 o
 -10   2   6     1815.93     1887.06     95.65 o
  -9   2   6      329.59      371.29     58.26 o
  -8   2   6    14680.69    14766.55    209.43 o
  -7   2   6     6373.58     6255.11    125.69 o
  -6   2   6      247.37      172.61     47.19 o
  -5   2   6     9234.53     9207.77    238.38 o
  -4   2   6       55.25       80.95     61.13 o
  -3   2   6      238.50      248.68     87.79 o
  -2   2   6     7506.94     8053.06    252.22 o
  -1   2   6     4775.09     4731.23    264.72 o
   0   2   6    14513.47    13941.06    549.12 o
   1   2   6     3876.72     3558.15    118.91 o
   2   2   6     3711.23     3243.05     99.03 o
   3   2   6     8732.51     8344.31    165.08 o
   4   2   6      931.37      887.68     80.77 o
   5   2   6     7776.77     7940.02    173.05 o
   6   2   6     1610.46     1807.58    111.26 o
   7   2   6      641.59      839.34     79.13 o
   8   2   6     2867.51     2877.68    123.10 o
   9   2   6     1688.51     1752.98    146.63 o
  10   2   6     1808.72     1742.17    178.47 o
  11   2   6     1706.47     1733.05    181.44 o
  12   2   6      208.13      367.65    226.52 o
  13   2   6     1416.28     1316.03    192.39 o
  14   2   6      187.10      165.56    152.47 o
  15   2   6      593.71       95.85    172.34 o
  16   2   6      154.75        5.46    237.40 o
  17   2   6       19.65     -184.32    184.32 o
 -18   3   6      508.12      544.05    207.14 o
 -17   3   6     2005.56     2169.78    249.35 o
 -16   3   6     3117.48     3104.98    256.03 o
 -15   3   6     1572.71     1702.87    195.65 o
 -14   3   6    11351.53    11638.27    558.44 o
 -13   3   6       16.27        5.40     96.38 o
 -12   3   6     5836.36     5800.99    216.73 o
 -11   3   6     7306.65     6835.20    229.32 o
 -10   3   6      350.72      359.44     77.07 o
  -9   3   6    11441.30    11358.69    204.78 o
  -8   3   6    10224.85    10185.92    183.03 o
  -7   3   6     2916.23     3087.23    102.95 o
  -6   3   6    41747.78    41595.88    476.48 o
  -5   3   6      681.06      703.28     85.44 o
  -4   3   6    42122.66    39256.32    647.52 o
  -3   3   6     7693.03     7255.49    194.01 o
  -2   3   6    36719.14    36558.26    561.54 o
  -1   3   6    26976.65    28942.72    578.96 o
   0   3   6     1332.33     1259.37     73.62 o
   1   3   6    18898.36    18628.31    536.75 o
   2   3   6     5313.21     5107.32    124.47 o
   3   3   6      122.04      262.15     57.90 o
   4   3   6    22011.01    20816.76    309.55 o
   5   3   6     6201.94     5624.29    169.02 o
   6   3   6    11850.84    11379.26    219.83 o
   7   3   6    21881.27    21310.42    334.86 o
   8   3   6     1607.06     1644.42    102.65 o
   9   3   6     8277.92     8540.83    254.13 o
  10   3   6       32.86       -1.59     90.59 o
  11   3   6     2791.39     3135.51    226.23 o
  12   3   6      733.80      588.19    163.99 o
  13   3   6       50.70      118.09    150.43 o
  14   3   6      674.55      662.35    187.52 o
  15   3   6      823.52     1165.28    211.28 o
  16   3   6       19.41       55.59    169.56 o
  17   3   6     1070.99      879.71    235.21 o
 -18   4   6       22.47     -237.61    237.61 o
 -17   4   6       81.80      235.66    179.83 o
 -16   4   6        2.77      105.22    155.63 o
 -15   4   6       65.38      120.95    141.87 o
 -14   4   6      720.54      652.06    135.93 o
 -13   4   6       68.53      -30.18    100.71 o
 -12   4   6     3989.38     4374.87    165.63 o
 -11   4   6        4.24      100.18     75.52 o
 -10   4   6     5290.10     5406.56    168.37 o
  -9   4   6     1272.88     1363.27     85.45 o
  -8   4   6     3146.18     3317.15    123.85 o
  -7   4   6      472.68      477.47     59.34 o
  -6   4   6      714.11      579.24     66.25 o
  -5   4   6     1707.46     2302.66    122.08 o
  -4   4   6     2500.68     2485.80    122.86 o
  -3   4   6     1068.51     1076.06     92.36 o
  -2   4   6     9951.18     9915.21    231.66 o
  -1   4   6      177.00      151.30     65.98 o
   0   4   6    12969.98    12418.44    234.32 o
   1   4   6     4618.48     4681.85    136.49 o
   2   4   6    11453.94    11412.55    230.94 o
   3   4   6     2321.13     2514.35     95.95 o
   4   4   6      497.81      543.39     62.59 o
   5   4   6     1792.43     1804.31     92.56 o
   6   4   6        0.82      157.40     55.31 o
   7   4   6        1.67       22.41     90.38 o
   8   4   6      574.34      532.51    157.79 o
   9   4   6     1395.37     1388.73    126.49 o
  10   4   6      596.72      506.22    104.08 o
  11   4   6      438.41      275.68    137.23 o
  12   4   6      962.68      973.06    197.52 o
  13   4   6     1051.09     1036.64    193.69 o
  14   4   6       27.59     -108.88    157.35 o
  15   4   6      239.50      206.16    287.12 o
  16   4   6       11.39      -83.05    179.11 o
 -18   5   6      233.49     -148.43    246.61 o
 -17   5   6     2220.32     2641.77    377.25 o
 -16   5   6     1323.22     1583.51    300.42 o
 -15   5   6      406.13      233.49    159.71 o
 -14   5   6     5391.84     5518.37    298.28 o
 -13   5   6      165.19      252.22    142.77 o
 -12   5   6     4518.99     4556.15    203.57 o
 -11   5   6     6973.99     7128.27    199.96 o
 -10   5   6      146.79       91.07     70.20 o
  -9   5   6     9381.44     8858.04    227.65 o
  -8   5   6    13992.85    13804.12    225.81 o
  -7   5   6     7010.46     6926.87    171.32 o
  -6   5   6    20123.61    19574.43    411.40 o
  -5   5   6      915.53     1071.16     99.46 o
  -4   5   6    28065.91    28137.63    473.98 o
  -3   5   6     4543.78     4586.75    162.63 o
  -2   5   6     6386.17     6309.06    187.19 o
  -1   5   6    15861.62    15543.64    308.49 o
   0   5   6     1150.91     1272.05     72.42 o
   1   5   6    16618.62    16139.79    287.42 o
   2   5   6    19340.05    19148.77    551.19 o
   3   5   6     1864.69     1950.06    120.32 o
   4   5   6    26319.75    25004.06    360.33 o
   5   5   6     3793.53     3989.80    129.24 o
   6   5   6     8317.03     8201.13    204.09 o
   7   5   6     3942.57     3719.85    136.34 o
   8   5   6      203.78      245.54    105.70 o
   9   5   6     8876.76     8812.06    258.56 o
  10   5   6     2803.96     2840.92    184.22 o
  11   5   6     1422.07     1266.28    135.93 o
  12   5   6     3191.63     3401.53    329.41 o
  13   5   6        2.20      -28.09    175.64 o
  14   5   6     1552.75     2156.16    242.40 o
  15   5   6      777.30      456.45    189.77 o
  16   5   6      389.17      403.09    196.29 o
 -17   6   6       24.41        7.96    218.35 o
 -16   6   6      448.22      905.85    261.48 o
 -15   6   6      735.36      788.72    181.51 o
 -14   6   6      213.99      264.10    154.27 o
 -13   6   6     2388.28     2449.69    167.14 o
 -12   6   6     4629.55     4757.70    333.33 o
 -11   6   6     1394.27     1723.18    177.28 o
 -10   6   6    17560.44    18361.86    418.26 o
  -9   6   6      233.05      361.73     91.98 o
  -8   6   6    12591.14    11515.96    239.08 o
  -7   6   6      596.85      470.60     87.19 o
  -6   6   6     4371.81     4555.87    173.93 o
  -5   6   6     6164.57     6396.82    207.03 o
  -4   6   6      661.24      793.61    124.78 o
  -3   6   6     3030.53     2876.69    137.09 o
  -2   6   6    19942.44    19339.05    362.66 o
  -1   6   6       61.78       67.30     68.17 o
   0   6   6    16578.13    15388.90    321.50 o
   1   6   6     2648.47     2641.19    154.73 o
   2   6   6    26000.32    26429.17    550.02 o
   3   6   6     8035.26     7874.75    205.54 o
   4   6   6      485.93      463.33     75.56 o
   5   6   6     7471.78     7118.74    174.48 o
   6   6   6      549.99      604.09     78.98 o
   7   6   6      491.73      550.09     91.44 o
   8   6   6     1947.80     1947.18    134.15 o
   9   6   6      202.85      347.36    100.93 o
  10   6   6     2406.95     2435.83    159.25 o
  11   6   6     4000.54     4532.42    208.13 o
  12   6   6      189.24      149.13    150.49 o
  13   6   6     2347.22     2192.41    230.07 o
  14   6   6        3.89      232.38    168.05 o
  15   6   6     1053.00     1137.54    221.01 o
  16   6   6      212.07      175.66    198.79 o
 -17   7   6        5.55       21.77    231.96 o
 -16   7   6      563.28      619.41    190.95 o
 -15   7   6       15.17     -141.19    141.19 o
 -14   7   6      237.65      121.63    141.73 o
 -13   7   6      959.40      953.16    132.41 o
 -12   7   6      109.59       19.73     93.42 o
 -11   7   6      706.34      825.98    119.64 o
 -10   7   6       70.11       28.71     94.75 o
  -9   7   6     3427.70     3138.74    162.39 o
  -8   7   6      605.12      834.17     99.32 o
  -7   7   6     1692.10     1914.17    167.16 o
  -6   7   6     2012.04     1987.72    129.37 o
  -5   7   6     1054.57     1094.94    107.52 o
  -4   7   6     4436.27     4271.00    173.48 o
  -3   7   6      146.37      218.83     73.84 o
  -2   7   6      491.93      481.88     85.46 o
  -1   7   6      932.35     1020.30    171.75 o
   0   7   6     2782.49     2559.24    136.99 o
   1   7   6     2491.62     2386.38    157.16 o
   2   7   6     2402.23     2545.68    420.58 o
   3   7   6      482.87      478.03     75.94 o
   4   7   6      193.04      193.69     70.25 o
   5   7   6     4626.78     4433.37    164.52 o
   6   7   6      165.91      235.98     79.73 o
   7   7   6        6.11       15.37     97.05 o
   8   7   6     1678.07     1777.38    163.58 o
   9   7   6      465.68      431.61     97.28 o
  10   7   6     1190.95     1279.53    188.94 o
  11   7   6        1.12       10.42    112.02 o
  12   7   6      728.86      787.30    174.21 o
  13   7   6      140.67       34.21    151.75 o
  14   7   6      360.61      570.78    185.54 o
  15   7   6       43.30      -88.02    241.59 o
  16   7   6       17.05     -213.26    272.47 o
 -17   8   6      493.45      302.02    244.00 o
 -16   8   6     2423.46     2180.01    245.53 o
 -15   8   6     2911.50     3830.13    494.59 o
 -14   8   6      568.70      745.13    435.65 o
 -13   8   6     4908.67     5121.89    230.35 o
 -12   8   6      172.24      185.44    132.65 o
 -11   8   6      766.16      682.67    120.94 o
 -10   8   6     5846.12     5675.61    250.51 o
  -9   8   6      591.82      560.62    103.11 o
  -8   8   6     6346.95     6639.36    187.94 o
  -7   8   6    12649.67    10896.29    827.27 o
  -6   8   6     3167.12     2837.04    150.10 o
  -5   8   6    25732.65    24628.28    454.97 o
  -4   8   6      117.33      187.15     83.98 o
  -3   8   6    15664.60    14395.54    463.46 o
  -2   8   6     2616.62     2585.20    137.56 o
  -1   8   6     2847.46     2892.60    139.56 o
   0   8   6    13313.83    13744.12    301.83 o
   1   8   6     4215.42     4064.74    166.21 o
   2   8   6     1677.02     1692.77    142.00 o
   3   8   6    10789.34    10511.43    249.58 o
   4   8   6      108.96       59.75     69.36 o
   5   8   6    14093.99    13569.46    293.75 o
   6   8   6     3159.02     3495.72    156.07 o
   7   8   6     2132.96     2152.21    174.66 o
   8   8   6     9244.34     9421.84    331.09 o
   9   8   6       15.50       22.34    112.88 o
  10   8   6     1100.50     1160.10    162.68 o
  11   8   6     1511.75     1654.02    402.26 o
  12   8   6      351.85      109.07    195.32 o
  13   8   6     1752.66     1901.30    318.63 o
  14   8   6      390.56      165.59    248.50 o
  15   8   6       75.71     -154.92    249.54 o
 -17   9   6      629.24      557.19    215.51 o
 -16   9   6     1723.86     1792.11    246.83 o
 -15   9   6      546.07      259.68    172.17 o
 -14   9   6     3535.13     3583.38    214.12 o
 -13   9   6      121.68      177.46    113.77 o
 -12   9   6     1467.55     1345.69    143.90 o
 -11   9   6     1395.45     1573.60    145.65 o
 -10   9   6       11.96      -84.45     84.45 o
  -9   9   6     1697.92     1523.71    134.47 o
  -8   9   6     4974.37     4649.56    246.86 o
  -7   9   6     1825.84     1951.74    138.85 o
  -6   9   6    14301.28    13748.45    350.46 o
  -5   9   6      143.27      177.09     89.37 o
  -4   9   6    18394.87    17706.14    368.23 o
  -3   9   6     1791.73     1789.68    211.97 o
  -2   9   6     5623.86     5677.21    199.96 o
  -1   9   6     3532.57     3271.72    151.20 o
   0   9   6      714.29      845.91    102.88 o
   1   9   6     3665.44     3564.52    202.99 o
   2   9   6     6258.60     5967.48    242.77 o
   3   9   6       59.52       34.97     73.18 o
   4   9   6    10199.81     9856.39    288.75 o
   5   9   6      632.97      652.82     90.92 o
   6   9   6     9030.99     9307.22    245.39 o
   7   9   6     8118.79     8481.50    313.48 o
   8   9   6     1399.33     1505.77    169.48 o
   9   9   6     1057.53     1140.08    158.38 o
  10   9   6      764.99      936.35    157.68 o
  11   9   6     2025.63     2236.79    419.53 o
  12   9   6      482.11      401.20    154.54 o
  13   9   6       97.08      240.75    240.12 o
  14   9   6     1010.26     1067.89    305.02 o
  15   9   6      348.75      699.85    309.21 o
 -16  10   6      553.74      331.20    197.15 o
 -15  10   6      579.64      830.57    313.81 o
 -14  10   6      661.17      418.34    133.32 o
 -13  10   6      684.14      619.60    137.41 o
 -12  10   6      345.98      344.14    119.44 o
 -11  10   6      469.09      322.44    114.38 o
 -10  10   6       80.18       67.66     95.60 o
  -9  10   6      155.02      283.05    132.07 o
  -8  10   6       29.19       69.04    122.26 o
  -7  10   6     3523.27     3466.48    382.25 o
  -6  10   6      122.58      118.83     89.68 o
  -5  10   6     3158.94     3054.56    159.17 o
  -4  10   6     1153.88     1215.74    120.23 o
  -3  10   6     6708.61     6721.94    256.63 o
  -2  10   6      651.21     1008.98    114.45 o
  -1  10   6     3425.38     3215.52    156.17 o
   0  10   6       25.35      138.08     81.48 o
   1  10   6      238.28      350.19    137.43 o
   2  10   6        0.30       68.71     94.36 o
   3  10   6     2588.07     2496.08    137.37 o
   4  10   6     4751.09     4572.34    177.35 o
   5  10   6     1430.83     1457.14    233.07 o
   6  10   6     6644.27     6778.15    275.71 o
   7  10   6      434.66      623.28    311.51 o
   8  10   6     3321.84     3771.69    225.16 o
   9  10   6      185.73      312.59    128.16 o
  10  10   6      709.00     1059.03    173.19 o
  11  10   6      143.86      279.66    147.84 o
  12  10   6       99.25      155.85    150.76 o
  13  10   6        4.70       11.30    216.05 o
  14  10   6      662.49      679.34    276.97 o
  15  10   6       61.90      266.92    263.57 o
 -16  11   6      518.74      968.64    330.67 o
 -15  11   6      141.12      142.11    176.09 o
 -14  11   6     1985.24     2328.05    192.63 o
 -13  11   6      871.07      847.94    252.26 o
 -12  11   6     3030.51     2985.66    194.71 o
 -11  11   6     4837.35     4679.86    260.76 o
 -10  11   6      439.13      381.76    146.74 o
  -9  11   6    11610.15    11504.33    407.70 o
  -8  11   6      721.21      982.73    158.23 o
  -7  11   6     7375.64     7219.24    244.71 o
  -6  11   6     2051.89     1912.22    153.11 o
  -5  11   6       69.81      215.24     97.08 o
  -4  11   6    16184.65    15528.20    356.32 o
  -3  11   6     2426.16     2883.37    163.97 o
  -2  11   6      301.72      241.98     90.52 o
  -1  11   6    10842.71    10286.96    273.20 o
   0  11   6      604.27      480.86    115.27 o
   1  11   6     8764.42     8858.49    248.96 o
   2  11   6     7241.51     7080.13    224.78 o
   3  11   6     4324.07     4140.76    259.32 o
   4  11   6     9138.82     9419.80    256.92 o
   5  11   6      279.42      211.76     83.03 o
   6  11   6     2472.28     2657.76    195.28 o
   7  11   6     2265.00     2208.21    519.18 o
   8  11   6        3.58      -73.33    187.26 o
   9  11   6     1069.72     1363.82    177.80 o
  10  11   6     2585.13     2278.94    210.49 o
  11  11   6      238.60      284.27    147.14 o
  12  11   6     2734.07     2895.39    535.72 o
  13  11   6        3.46      399.23    252.89 o
  14  11   6     1056.34      768.31    283.46 o
 -15  12   6     1021.97      944.18    218.43 o
 -14  12   6       17.68       18.63    129.63 o
 -13  12   6      880.32      918.09    160.14 o
 -12  12   6      966.10      814.88    140.67 o
 -11  12   6      484.29      259.50    162.12 o
 -10  12   6     2460.47     2826.52    391.06 o
  -9  12   6     1071.25     1079.23    251.85 o
  -8  12   6      994.36     1108.90    168.59 o
  -7  12   6     3569.34     3538.01    229.63 o
  -6  12   6     1280.13     1274.51    147.73 o
  -5  12   6     9361.35     8826.54    268.81 o
  -4  12   6      283.02      179.49    103.44 o
  -3  12   6     2164.41     2095.73    150.71 o
  -2  12   6     3546.29     3604.42    177.03 o
  -1  12   6      160.89      214.46     98.56 o
   0  12   6     1665.54     1430.57    126.58 o
   1  12   6     1197.57     1260.62    123.16 o
   2  12   6     3492.81     3782.64    175.34 o
   3  12   6     6323.73     6228.18    212.06 o
   4  12   6      784.47     1009.27    237.84 o
   5  12   6     4455.04     4518.73    264.83 o
   6  12   6       32.85     -101.95    101.95 o
   7  12   6     1384.48     1233.30    178.16 o
   8  12   6      581.54      616.78    146.23 o
   9  12   6        1.61       30.50    124.34 o
  10  12   6     1024.77      830.67    174.30 o
  11  12   6      228.79      396.11    160.14 o
  12  12   6      355.94      258.38    245.36 o
  13  12   6      575.44      612.50    192.36 o
  14  12   6      174.87      -88.14    256.45 o
 -15  13   6      216.31      215.12    148.76 o
 -14  13   6      374.72      403.77    150.08 o
 -13  13   6      673.66     1015.85    208.25 o
 -12  13   6      890.77      640.60    182.30 o
 -11  13   6     2906.03     2591.52    243.88 o
 -10  13   6      605.85      638.01    193.75 o
  -9  13   6     5764.14     6225.60    390.85 o
  -8  13   6      179.28      396.94    147.27 o
  -7  13   6     5195.97     5071.80    272.98 o
  -6  13   6      674.20      756.10    121.32 o
  -5  13   6      234.61      187.89    103.45 o
  -4  13   6      165.98      170.07     98.29 o
  -3  13   6     2605.96     2647.14    167.18 o
  -2  13   6       54.56      132.14     96.59 o
  -1  13   6     9450.59     9081.03    276.45 o
   0  13   6      811.14      851.06    114.63 o
   1  13   6     4493.88     4552.76    197.04 o
   2  13   6     1600.38     1604.77    156.40 o
   3  13   6     3432.99     3341.69    164.83 o
   4  13   6      690.98      813.90    107.35 o
   5  13   6       97.65       89.65    103.88 o
   6  13   6       20.03      -75.50    117.44 o
   7  13   6      994.65      759.90    154.34 o
   8  13   6      886.55      993.72    170.82 o
   9  13   6      614.03      347.44    145.81 o
  10  13   6     1447.51     1610.76    201.07 o
  11  13   6      105.59       72.10    146.11 o
  12  13   6     1082.85     1075.75    203.86 o
  13  13   6        2.34      309.52    184.29 o
 -14  14   6      171.77       46.23    134.45 o
 -13  14   6     3556.80     3698.88    296.16 o
 -12  14   6     1030.28     1155.72    295.91 o
 -11  14   6      768.34      467.82    184.03 o
 -10  14   6     2230.10     2660.17    347.00 o
  -9  14   6      490.05      475.40    169.64 o
  -8  14   6     4090.77     3920.45    266.04 o
  -7  14   6     3931.70     4349.52    265.53 o
  -6  14   6       40.09       36.71    219.40 o
  -5  14   6    13060.19    13164.77    443.82 o
  -4  14   6      728.93      860.45    227.53 o
  -3  14   6    12571.92    12168.90    329.29 o
  -2  14   6     5732.91     5710.11    225.26 o
  -1  14   6     2898.73     3140.69    225.64 o
   0  14   6     7464.40     7382.59    247.06 o
   1  14   6     1222.69     1312.30    129.17 o
   2  14   6     2042.87     2031.75    154.34 o
   3  14   6     4640.05     4983.86    257.35 o
   4  14   6      163.10      160.22     90.04 o
   5  14   6     7170.78     7442.28    316.01 o
   6  14   6     5286.00     5354.24    281.49 o
   7  14   6     2329.63     2493.13    220.78 o
   8  14   6     5340.53     5871.74    302.54 o
   9  14   6      146.57      191.20    178.47 o
  10  14   6     2235.40     2171.52    413.25 o
  11  14   6      441.73      441.60    174.08 o
  12  14   6      389.32       44.97    169.42 o
  13  14   6      928.61     1265.54    224.67 o
 -13  15   6      164.28       45.63    217.93 o
 -12  15   6        2.86     -151.47    151.47 o
 -11  15   6      103.33      -50.60    158.49 o
 -10  15   6        2.58       81.75    149.24 o
  -9  15   6       20.09      -78.24    371.28 o
  -8  15   6      289.38      576.52    166.37 o
  -7  15   6      191.32      194.54    177.21 o
  -6  15   6      626.20      488.24    160.06 o
  -5  15   6        9.71       44.17    105.00 o
  -4  15   6      176.15      206.54    108.15 o
  -3  15   6       34.85       90.40     99.12 o
  -2  15   6       85.53      242.65    106.80 o
  -1  15   6      392.20      648.37    135.59 o
   0  15   6      155.54       85.66     97.60 o
   1  15   6      351.70      314.14    116.32 o
   2  15   6       17.01      176.92    121.78 o
   3  15   6       18.20     -108.89    108.89 o
   4  15   6      768.37      718.25    142.94 o
   5  15   6      217.02      125.26    120.29 o
   6  15   6       97.25      204.11    134.30 o
   7  15   6       19.83     -117.74    129.37 o
   8  15   6      122.17       56.20    135.83 o
   9  15   6       44.23      100.15    151.80 o
  10  15   6       18.01      -88.19    284.61 o
  11  15   6      240.91       67.05    171.14 o
  12  15   6        3.03      101.59    165.49 o
 -13  16   6     1820.42     1985.46    390.64 o
 -12  16   6       33.80       70.33    176.68 o
 -11  16   6     1069.38      766.99    203.51 o
 -10  16   6      395.80      365.33    181.59 o
  -9  16   6       60.87      168.44    170.00 o
  -8  16   6      106.78     -132.30    132.30 o
  -7  16   6      924.57      787.81    177.00 o
  -6  16   6      441.79      454.96    154.93 o
  -5  16   6     2992.54     2877.55    198.82 o
  -4  16   6      457.56      525.46    246.97 o
  -3  16   6     5492.64     5295.50    306.68 o
  -2  16   6      774.66      803.92    134.13 o
  -1  16   6      771.53      774.64    131.93 o
   0  16   6      916.62      987.93    172.07 o
   1  16   6       41.64       12.74    118.04 o
   2  16   6      160.56      143.51    106.96 o
   3  16   6     1638.72     1602.64    145.07 o
   4  16   6      946.58      901.41    165.94 o
   5  16   6     1089.28     1216.28    177.04 o
   6  16   6     2058.35     1762.88    199.54 o
   7  16   6      337.38      764.95    164.03 o
   8  16   6     1775.65     1414.15    196.12 o
   9  16   6       34.48       78.20    152.69 o
  10  16   6      479.75      329.68    170.07 o
  11  16   6      198.38      467.08    185.33 o
 -12  17   6      441.05      574.03    313.81 o
 -11  17   6     4921.94     5859.46    514.58 o
 -10  17   6      377.07      420.33    197.85 o
  -9  17   6     5764.07     6306.44    356.73 o
  -8  17   6      163.42       35.87    163.03 o
  -7  17   6     2985.26     3215.99    264.08 o
  -6  17   6     1067.47     1161.50    228.09 o
  -5  17   6      104.68       38.83    141.35 o
  -4  17   6      754.12      873.31    145.07 o
  -3  17   6     5662.61     6123.47    326.66 o
  -2  17   6      132.92      217.03    118.47 o
  -1  17   6     7576.14     7521.55    278.10 o
   0  17   6      489.67      322.73    123.76 o
   1  17   6     8290.50     8627.41    286.29 o
   2  17   6     2987.73     3079.60    189.23 o
   3  17   6     2862.87     2827.27    220.99 o
   4  17   6     2252.85     2191.11    210.38 o
   5  17   6       45.10       92.62    138.60 o
   6  17   6      479.63      697.01    187.89 o
   7  17   6      768.69      568.32    168.26 o
   8  17   6        9.23       38.49    158.05 o
   9  17   6     1993.97     1981.33    234.14 o
  10  17   6      622.99      449.68    248.29 o
 -11  18   6       10.52      130.21    265.66 o
 -10  18   6       15.55     -252.47    252.47 o
  -9  18   6      283.30      305.94    190.64 o
  -8  18   6        3.51       27.58    160.98 o
  -7  18   6       20.14       78.21    157.63 o
  -6  18   6      106.99      138.76    159.79 o
  -5  18   6       92.62       71.92    140.63 o
  -4  18   6      123.30      225.17    123.53 o
  -3  18   6       10.18     -110.33    114.53 o
  -2  18   6      199.35      140.58    115.76 o
  -1  18   6        2.95      -48.76    108.87 o
   0  18   6      370.25      202.66    122.49 o
   1  18   6      833.75      802.66    225.46 o
   2  18   6        1.83       11.17    125.96 o
   3  18   6        1.20       65.61    135.70 o
   4  18   6        2.80       53.86    129.73 o
   5  18   6       32.49      203.82    145.11 o
   6  18   6        1.75      -61.93    149.06 o
   7  18   6      405.95      182.27    153.14 o
   8  18   6       94.99      127.82    157.88 o
   9  18   6      380.23      750.10    243.26 o
  -9  19   6     2894.38     3358.58    429.79 o
  -8  19   6       82.93       32.45    248.50 o
  -7  19   6     1418.96     1097.49    211.01 o
  -6  19   6     1563.36     1591.98    469.15 o
  -5  19   6        1.45     -133.32    133.32 o
  -4  19   6     1119.92      898.11    188.83 o
  -3  19   6     1992.93     2015.54    292.05 o
  -2  19   6      288.02      263.69    130.34 o
  -1  19   6     4465.92     4809.00    241.43 o
   0  19   6      126.55      206.60    123.34 o
   1  19   6     2917.93     2868.45    272.26 o
   2  19   6     1834.61     1692.34    206.34 o
   3  19   6      330.16      436.56    155.13 o
   4  19   6     1699.77     1816.97    211.65 o
   5  19   6      104.59      122.57    174.18 o
   6  19   6      698.99      807.51    180.90 o
   7  19   6     1242.06     1682.95    277.18 o
   8  19   6      159.46      311.30    207.88 o
  -8  20   6      353.06      100.70    255.41 o
  -7  20   6     1733.92     1908.00    343.54 o
  -6  20   6       22.55      124.31    169.25 o
  -5  20   6     2122.73     2308.52    432.41 o
  -4  20   6      524.35      792.82    203.49 o
  -3  20   6     2604.12     3014.40    216.26 o
  -2  20   6      837.04      767.56    153.41 o
  -1  20   6     1718.38     1609.75    181.32 o
   0  20   6      540.38      777.30    235.62 o
   1  20   6       60.33      151.88    170.22 o
   2  20   6      165.38      245.01    182.97 o
   3  20   6      396.84      325.28    156.18 o
   4  20   6       83.47       98.06    145.78 o
   5  20   6     1344.96     1643.18    259.80 o
   6  20   6      875.73      486.11    214.16 o
  -6  21   6      261.24      127.28    236.35 o
  -5  21   6       71.93      167.48    241.59 o
  -4  21   6      279.72      271.73    245.36 o
  -3  21   6        1.71       65.68    169.57 o
  -2  21   6      331.92      255.74    142.24 o
  -1  21   6      341.85      261.05    178.28 o
   0  21   6       21.77     -118.90    184.23 o
   1  21   6      261.12      516.25    294.55 o
   2  21   6       91.11       57.06    146.00 o
   3  21   6      137.33      166.01    196.16 o
   4  21   6       41.18      189.04    200.35 o
  -2  22   6     1516.25     1959.08    395.88 o
  -1  22   6       78.55      478.75    206.07 o
   0  22   6     1748.50     1249.18    305.23 o
   1  22   6      152.12     -180.25    180.25 o
 -17   1   7       71.95       -2.34    166.56 o
 -16   1   7      746.02      988.22    188.27 o
 -15   1   7     1346.21     1236.68    185.70 o
 -14   1   7      819.63      861.70    298.01 o
 -13   1   7     2853.68     3233.16    213.07 o
 -12   1   7     7379.46     7495.53    290.44 o
 -11   1   7      760.65      839.64     92.54 o
 -10   1   7     9092.49     8910.76    196.39 o
  -9   1   7      409.26      341.39     63.50 o
  -8   1   7     9818.09     9665.91    186.75 o
  -7   1   7     2345.17     2529.32     90.48 o
  -6   1   7      920.45      889.40    102.17 o
  -5   1   7    11081.99    11205.92    267.82 o
  -4   1   7     2969.16     2969.31    186.63 o
  -3   1   7     2180.89     2359.72    184.65 o
  -2   1   7    24781.12    23415.90    517.55 o
  -1   1   7     1778.12     1931.80    147.67 o
   0   1   7    27355.69    26585.35    561.33 o
   1   1   7    16512.16    16907.15    312.13 o
   2   1   7    10950.51    10755.93    266.20 o
   3   1   7    17880.71    17359.50    895.33 o
   4   1   7       39.34       32.14     54.11 o
   5   1   7     7666.55     7461.92    176.07 o
   6   1   7     2897.44     2804.48    118.62 o
   7   1   7      407.31      475.14    105.76 o
   8   1   7     3514.68     3741.64    144.08 o
   9   1   7     2059.06     2510.57    151.53 o
  10   1   7     2309.30     2282.20    195.56 o
  11   1   7     4538.57     4029.61    250.87 o
  12   1   7      354.15      271.97    147.09 o
  13   1   7     2465.15     2435.34    236.51 o
  14   1   7      235.98      124.62    167.21 o
  15   1   7      612.82      699.51    201.18 o
  16   1   7      323.84      151.85    196.55 o
 -17   2   7     1436.64     1334.27    222.24 o
 -16   2   7     2520.20     2123.33    227.12 o
 -15   2   7      913.21     1101.56    180.37 o
 -14   2   7     6493.56     6551.75    656.41 o
 -13   2   7      621.83      768.06    147.95 o
 -12   2   7     4520.81     4762.19    199.15 o
 -11   2   7      897.25      748.40     94.87 o
 -10   2   7     3914.98     4123.85    148.80 o
  -9   2   7     2272.41     2333.99    105.20 o
  -8   2   7      724.68      791.33     74.53 o
  -7   2   7      982.56     1078.45     88.22 o
  -6   2   7    20975.30    20780.22    398.09 o
  -5   2   7        1.20        5.76     76.40 o
  -4   2   7    31603.07    31161.00    518.94 o
  -3   2   7     5438.68     5264.87    224.62 o
  -2   2   7    22083.76    22161.25    699.22 o
  -1   2   7    11565.28    11929.30    649.50 o
   0   2   7     8842.74     8524.27    278.74 o
   1   2   7     5745.26     5470.68    159.15 o
   2   2   7      591.14      720.97     65.15 o
   3   2   7      113.93       92.57     51.06 o
   4   2   7     4040.76     4108.28    152.62 o
   5   2   7     4690.33     4897.80    150.15 o
   6   2   7     9712.85     9265.06    208.04 o
   7   2   7     8474.94     8645.58    203.35 o
   8   2   7     2279.28     2318.99    118.90 o
   9   2   7     5998.98     6517.95    278.72 o
  10   2   7      330.44      403.39    140.55 o
  11   2   7     1432.24     1502.91    186.72 o
  12   2   7       92.32      219.58    151.39 o
  13   2   7        0.06       22.21    154.20 o
  14   2   7       51.56      -89.75    147.00 o
  15   2   7      419.63      393.59    205.44 o
  16   2   7       59.76      254.27    201.76 o
 -17   3   7        1.42     -113.47    203.07 o
 -16   3   7      233.32      330.56    232.38 o
 -15   3   7      403.31      438.59    216.89 o
 -14   3   7      281.93      188.28    139.18 o
 -13   3   7      525.30      511.41    116.75 o
 -12   3   7        1.65      -74.10     74.10 o
 -11   3   7      821.96      780.53     94.83 o
 -10   3   7      418.32      428.52     81.31 o
  -9   3   7     1973.23     2091.11    100.63 o
  -8   3   7       78.92      102.53     60.39 o
  -7   3   7     2031.99     2067.44    105.52 o
  -6   3   7      414.29      488.98    108.37 o
  -5   3   7     2713.13     2563.89    139.81 o
  -4   3   7      174.92       42.82     78.06 o
  -3   3   7     4238.58     4494.21    335.86 o
  -2   3   7       34.73       48.82     90.29 o
  -1   3   7      798.56      895.67    117.49 o
   0   3   7       32.75       -4.85     50.90 o
   1   3   7      675.01      654.34     73.91 o
   2   3   7       53.85      120.97     50.88 o
   3   3   7     2135.82     2104.92     94.76 o
   4   3   7      257.84      250.65     63.23 o
   5   3   7     2944.48     2728.50    112.45 o
   6   3   7      351.10      272.33     67.06 o
   7   3   7      169.97      212.31     74.98 o
   8   3   7       76.11       33.13     71.74 o
   9   3   7       50.58       47.41    119.88 o
  10   3   7      112.07      255.56    101.01 o
  11   3   7       73.11      -36.48    131.45 o
  12   3   7       62.11       11.51    133.52 o
  13   3   7       33.58     -141.81    141.81 o
  14   3   7        8.82       12.73    157.74 o
  15   3   7       41.25      -16.74    175.21 o
  16   3   7       14.35      -33.92    191.18 o
 -17   4   7     2316.84     1839.34    342.91 o
 -16   4   7     2627.25     3335.55    374.32 o
 -15   4   7      760.63      654.63    245.98 o
 -14   4   7     6038.87     5900.28    424.35 o
 -13   4   7      137.82      100.01    140.19 o
 -12   4   7     4111.07     4618.17    205.71 o
 -11   4   7     2013.32     1830.31    183.26 o
 -10   4   7      271.21      212.47     92.59 o
  -9   4   7    13492.64    12775.99    327.78 o
  -8   4   7     7074.07     6777.41    187.41 o
  -7   4   7     5310.31     5447.87    265.82 o
  -6   4   7    30564.13    29986.99    518.69 o
  -5   4   7      628.17      658.30    138.43 o
  -4   4   7    29566.01    30029.73    514.33 o
  -3   4   7     8544.89     8275.27    231.41 o
  -2   4   7     9246.74     9363.80    243.66 o
  -1   4   7    18650.05    18164.87    446.40 o
   0   4   7      483.79      680.35    138.59 o
   1   4   7    13875.51    13728.19    270.73 o
   2   4   7    13978.39    13735.87    300.80 o
   3   4   7      658.10      773.73     71.09 o
   4   4   7    23465.03    24178.13    360.22 o
   5   4   7     7249.32     7229.65    178.67 o
   6   4   7     4687.34     4418.37    146.04 o
   7   4   7    10639.34    10519.80    262.55 o
   8   4   7      787.22      789.75    110.04 o
   9   4   7     5600.25     5548.11    266.99 o
  10   4   7      737.71      790.85    120.77 o
  11   4   7      830.54      879.14    170.21 o
  12   4   7     1396.20     1309.30    198.47 o
  13   4   7      104.29      148.72    150.91 o
  14   4   7      759.86      906.78    203.57 o
  15   4   7      969.33     1117.90    226.47 o
  16   4   7        6.58     -188.13    377.87 o
 -17   5   7       11.26      237.40    245.57 o
 -16   5   7       38.62     -187.16    187.16 o
 -15   5   7      131.42       54.43    186.53 o
 -14   5   7      512.48      435.34    308.27 o
 -13   5   7      894.52      615.62    230.81 o
 -12   5   7     4266.43     4404.49    202.69 o
 -11   5   7      195.31      394.23    108.86 o
 -10   5   7    12593.58    12435.77    431.13 o
  -9   5   7      320.68      373.73     83.48 o
  -8   5   7     7313.29     6855.18    232.49 o
  -7   5   7      688.76      748.24    154.06 o
  -6   5   7      827.05      671.76    106.26 o
  -5   5   7      135.36      220.24     86.73 o
  -4   5   7     1228.10     1014.42    109.92 o
  -3   5   7      460.05      564.58     94.24 o
  -2   5   7    11565.56    11048.69    403.02 o
  -1   5   7      160.65       92.99     90.26 o
   0   5   7    16984.93    15981.82    647.72 o
   1   5   7     1751.99     2021.42    176.90 o
   2   5   7    14318.89    14154.79    506.62 o
   3   5   7     3152.16     3023.12    138.23 o
   4   5   7      564.96      545.69     84.52 o
   5   5   7     1390.95     1461.61    136.72 o
   6   5   7     1113.66     1060.54     91.61 o
   7   5   7      971.16     1012.14     93.68 o
   8   5   7      301.02      155.87     88.79 o
   9   5   7      837.03      942.54    123.24 o
  10   5   7     1286.11     1310.11    138.64 o
  11   5   7      940.07      843.53    173.03 o
  12   5   7      518.96      484.18    165.19 o
  13   5   7      927.15     1144.49    201.88 o
  14   5   7        4.94      125.13    252.79 o
  15   5   7      867.39     1026.88    548.91 o
 -17   6   7      474.56       88.76    252.47 o
 -16   6   7       92.26       51.92    227.98 o
 -15   6   7       35.94      -98.36    140.09 o
 -14   6   7      246.27      282.12    318.31 o
 -13   6   7      943.02      864.75    135.04 o
 -12   6   7      616.82      635.52    118.75 o
 -11   6   7     3547.40     3463.05    179.87 o
 -10   6   7      391.49      344.32    104.01 o
  -9   6   7     4465.49     4865.25    370.97 o
  -8   6   7     1660.42     1407.80    128.94 o
  -7   6   7     4415.25     3873.78    246.82 o
  -6   6   7     3446.73     3392.01    164.96 o
  -5   6   7      103.47       74.19     87.09 o
  -4   6   7      827.90      763.86    106.29 o
  -3   6   7     2124.21     2125.13    131.97 o
  -2   6   7      262.51      185.29     82.70 o
  -1   6   7     8492.12     8157.71    234.20 o
   0   6   7     3573.08     3602.90    330.98 o
   1   6   7    10033.96     9332.33    303.14 o
   2   6   7    15150.64    15426.09    402.04 o
   3   6   7     1340.66     1318.73    105.85 o
   4   6   7     5129.27     5562.05    241.31 o
   5   6   7       85.08       85.45     79.30 o
   6   6   7     2276.95     2323.44    137.65 o
   7   6   7      120.85      -24.61     94.62 o
   8   6   7     1424.70     1611.37    227.88 o
   9   6   7      340.13      298.09    124.57 o
  10   6   7     2781.24     2928.51    217.80 o
  11   6   7      123.13      -41.22    176.59 o
  12   6   7     1471.63     1637.94    289.74 o
  13   6   7       78.36       54.22    232.17 o
  14   6   7      462.22      446.54    274.87 o
  15   6   7      115.70      224.63    270.48 o
 -17   7   7      136.31      321.77    252.47 o
 -16   7   7      984.80      955.26    286.60 o
 -15   7   7     1761.84     1988.18    234.58 o
 -14   7   7      169.80      206.59    209.56 o
 -13   7   7     3544.98     3439.17    199.15 o
 -12   7   7     1459.49     1527.03    207.90 o
 -11   7   7      979.82     1069.59    131.43 o
 -10   7   7    10373.35    10445.45    295.04 o
  -9   7   7       90.40       77.25    118.86 o
  -8   7   7    12923.90    12928.49    403.48 o
  -7   7   7     2553.66     2663.51    157.51 o
  -6   7   7     5532.75     5453.30    211.30 o
  -5   7   7     9689.48     9316.89    264.52 o
  -4   7   7       78.77      143.34     87.59 o
  -3   7   7    11324.87    10962.57    383.30 o
  -2   7   7     8686.90     8488.99    312.67 o
  -1   7   7      123.93      318.50     90.45 o
   0   7   7    19615.65    18705.93    464.83 o
   1   7   7     4399.90     4598.24    224.08 o
   2   7   7    12742.93    12425.64    354.19 o
   3   7   7    12396.59    12465.37    288.44 o
   4   7   7     2339.67     2662.80    187.92 o
   5   7   7     7347.95     7425.85    221.00 o
   6   7   7      719.33      794.73    103.13 o
   7   7   7     1924.95     1927.92    170.64 o
   8   7   7     4104.01     4265.44    328.68 o
   9   7   7       12.19      -98.64     98.64 o
  10   7   7     1662.81     1691.22    179.50 o
  11   7   7     1518.14     1053.40    171.64 o
  12   7   7      333.80      649.19    236.56 o
  13   7   7     2785.74     2701.22    356.73 o
  14   7   7       53.23       77.04    246.19 o
  15   7   7      446.13      459.94    287.02 o
 -16   8   7     1229.97     1325.15    250.80 o
 -15   8   7      135.14      305.98    172.30 o
 -14   8   7     1386.12     1580.98    215.88 o
 -13   8   7        6.63       30.33    111.69 o
 -12   8   7       94.00      157.02    108.34 o
 -11   8   7      174.20      183.21    107.29 o
 -10   8   7      686.75      827.87    125.09 o
  -9   8   7       46.44       54.94    112.82 o
  -8   8   7     3688.05     3394.52    461.40 o
  -7   8   7       25.89       99.11    103.60 o
  -6   8   7     6882.70     7007.06    296.55 o
  -5   8   7      370.31      531.23    106.05 o
  -4   8   7    10788.37    10213.76    404.75 o
  -3   8   7      941.33      898.44    111.47 o
  -2   8   7     1172.78     1097.23    115.09 o
  -1   8   7     1272.85     1586.32    170.27 o
   0   8   7      309.24      406.08     96.62 o
   1   8   7       72.81      123.53     99.14 o
   2   8   7      885.03      741.49    125.35 o
   3   8   7      836.85      816.01    142.35 o
   4   8   7     1393.64     1243.06    112.91 o
   5   8   7     2451.37     2343.05    136.47 o
   6   8   7     2406.83     2339.67    198.91 o
   7   8   7     2403.22     2621.69    256.66 o
   8   8   7      882.70     1086.05    153.71 o
   9   8   7     1525.38     2053.35    193.11 o
  10   8   7       79.41       39.66    126.53 o
  11   8   7      286.55      434.43    377.14 o
  12   8   7       13.71      346.68    211.02 o
  13   8   7        2.37     -123.31    202.23 o
  14   8   7        7.15      209.35    252.47 o
  15   8   7      450.42      907.53    312.56 o
 -16   9   7      907.27      598.79    213.54 o
 -15   9   7     1368.36     1368.36    372.43 o
 -14   9   7      579.56      469.26    159.95 o
 -13   9   7     1327.69     1270.32    228.61 o
 -12   9   7       35.50      -47.21    120.72 o
 -11   9   7      303.65      382.26    193.87 o
 -10   9   7      935.64     1030.85    170.09 o
  -9   9   7      507.85      777.60    157.99 o
  -8   9   7      961.35      949.70    161.95 o
  -7   9   7     6512.79     6815.07    310.80 o
  -6   9   7      564.22      679.32    116.71 o
  -5   9   7     9838.43     9011.47    388.72 o
  -4   9   7     1333.39     1271.37    126.24 o
  -3   9   7     5540.08     5632.31    211.56 o
  -2   9   7     4959.84     4963.72    349.12 o
  -1   9   7      145.05      147.04    151.21 o
   0   9   7     5527.98     5176.77    199.01 o
   1   9   7      718.73      644.03    126.35 o
   2   9   7       54.54      129.06    110.34 o
   3   9   7     5087.59     5146.63    194.96 o
   4   9   7     1414.50     1526.95    122.86 o
   5   9   7     4708.57     4740.69    190.94 o
   6   9   7     5251.53     4788.39    239.91 o
   7   9   7      519.10      633.66    139.05 o
   8   9   7     4530.88     4310.37    247.65 o
   9   9   7       42.10      307.63    189.25 o
  10   9   7      816.06     1057.51    172.63 o
  11   9   7      312.97      271.77    148.53 o
  12   9   7        0.45      359.45    220.23 o
  13   9   7       91.30       66.36    243.89 o
  14   9   7      753.52      631.40    299.16 o
 -15  10   7      191.90      339.84    188.59 o
 -14  10   7     2927.41     3840.02    228.69 o
 -13  10   7      599.95      498.96    138.51 o
 -12  10   7     2744.76     2747.78    188.86 o
 -11  10   7     4700.35     4201.71    266.94 o
 -10  10   7       27.39       95.16    139.55 o
  -9  10   7     6900.27     7162.77    326.38 o
  -8  10   7     2501.46     2738.29    215.87 o
  -7  10   7     4967.80     4786.18    209.70 o
  -6  10   7     5247.11     4813.77    308.40 o
  -5  10   7       96.56       75.36     91.45 o
  -4  10   7    16198.74    16214.31    408.11 o
  -3  10   7     6840.29     6735.66    231.01 o
  -2  10   7     5460.58     4872.26    202.47 o
  -1  10   7    10062.65     9693.17    271.42 o
   0  10   7     3396.39     3166.73    162.73 o
   1  10   7    10643.84    10424.15    349.99 o
   2  10   7     8432.42     7993.11    302.40 o
   3  10   7     2025.77     2101.66    155.04 o
   4  10   7     8602.74     8341.94    242.39 o
   5  10   7      172.89      218.64     88.41 o
   6  10   7     5926.39     5750.54    275.40 o
   7  10   7     4286.20     3552.27    228.06 o
   8  10   7      249.36      386.55    139.01 o
   9  10   7     2143.87     2047.37    464.65 o
  10  10   7      467.76      407.75    152.61 o
  11  10   7      495.73      829.97    182.82 o
  12  10   7     2709.70     2750.94    246.73 o
  13  10   7       56.31       80.39    223.17 o
  14  10   7      727.57      687.71    290.16 o
 -15  11   7        1.17      -41.41    278.96 o
 -14  11   7      159.96      267.46    135.50 o
 -13  11   7        5.91       48.02    204.66 o
 -12  11   7      711.14     1233.40    204.31 o
 -11  11   7       42.01        0.40    328.36 o
 -10  11   7     1460.17     1292.88    198.16 o
  -9  11   7       91.22       87.96    136.30 o
  -8  11   7     1665.01     1611.04    187.75 o
  -7  11   7       29.40       36.37     97.71 o
  -6  11   7      913.59      965.57    127.65 o
  -5  11   7      286.16       83.74    100.09 o
  -4  11   7     3158.44     3041.52    262.98 o
  -3  11   7      757.29      695.94    117.67 o
  -2  11   7      196.10      168.38     94.01 o
  -1  11   7       38.17      167.81     94.94 o
   0  11   7     1253.30     1355.14    129.72 o
   1  11   7      722.03      654.56    111.52 o
   2  11   7     1825.11     1725.83    169.81 o
   3  11   7      322.87      187.22     85.99 o
   4  11   7     3905.74     4036.44    181.86 o
   5  11   7      760.09      836.00    113.34 o
   6  11   7     2790.84     3200.84    216.24 o
   7  11   7       33.75      241.75    124.68 o
   8  11   7      484.59      163.64    126.14 o
   9  11   7       51.69     -124.86    124.86 o
  10  11   7       48.28      -76.76    139.52 o
  11  11   7      154.62      189.91    160.22 o
  12  11   7      285.32      237.02    257.29 o
  13  11   7      258.02      302.09    267.13 o
 -14  12   7      898.48      722.42    159.91 o
 -13  12   7      669.40      769.31    227.56 o
 -12  12   7     2240.80     2422.18    246.14 o
 -11  12   7     3988.93     3805.62    276.35 o
 -10  12   7      815.75      736.98    174.79 o
  -9  12   7     9666.62    10396.35    421.31 o
  -8  12   7       60.13       43.40    129.27 o
  -7  12   7     7998.89     7713.18    923.33 o
  -6  12   7      689.94      856.27    151.40 o
  -5  12   7     1091.64     1173.25    247.05 o
  -4  12   7     3303.74     3215.03    182.81 o
  -3  12   7     2205.69     2280.02    159.87 o
  -2  12   7      423.08      620.13    113.03 o
  -1  12   7    15341.38    15304.96    378.10 o
   0  12   7      528.84      458.70    104.72 o
   1  12   7    12492.33    12964.31    522.25 o
   2  12   7     4322.81     4206.30    432.62 o
   3  12   7     4126.82     3935.78    298.52 o
   4  12   7     5685.53     5731.39    214.27 o
   5  12   7      112.67      -23.84    115.45 o
   6  12   7      939.93     1184.55    175.33 o
   7  12   7      662.28      604.88    234.16 o
   8  12   7        3.30      125.43    123.27 o
   9  12   7     1811.31     1951.55    215.86 o
  10  12   7      815.18     1012.97    187.24 o
  11  12   7      222.22      226.27    165.18 o
  12  12   7     1473.80     1681.03    223.81 o
  13  12   7       38.97     -222.33    222.33 o
 -14  13   7       31.85      -36.24    178.83 o
 -13  13   7     1690.03     1362.98    236.53 o
 -12  13   7      767.72     1079.29    213.22 o
 -11  13   7      371.18      346.36    166.81 o
 -10  13   7     3417.85     3851.69    404.67 o
  -9  13   7      263.42      216.95    250.49 o
  -8  13   7     1821.45     2333.12    228.01 o
  -7  13   7     5528.22     5167.01    633.17 o
  -6  13   7       35.86       33.45    123.52 o
  -5  13   7     7200.29     7516.27    269.32 o
  -4  13   7     1296.95     1245.85    139.41 o
  -3  13   7     6060.57     5911.66    233.33 o
  -2  13   7     3726.46     3606.94    190.91 o
  -1  13   7      360.61      373.72    110.13 o
   0  13   7     3661.73     3837.41    189.61 o
   1  13   7     1137.57     1256.72    142.01 o
   2  13   7     1899.06     1681.54    179.18 o
   3  13   7     4870.18     4286.90    355.19 o
   4  13   7      110.50       41.66     91.79 o
   5  13   7     2967.17     3227.67    230.13 o
   6  13   7     1827.76     1860.99    391.38 o
   7  13   7      963.75      832.37    164.30 o
   8  13   7     2584.94     2494.63    229.39 o
   9  13   7        0.12      -33.43    135.39 o
  10  13   7     1060.84     1220.50    198.99 o
  11  13   7      439.45      535.26    231.54 o
  12  13   7      176.94       69.18    154.66 o
 -13  14   7        1.78       36.36    187.59 o
 -12  14   7      155.32      375.40    194.28 o
 -11  14   7      146.35      320.17    174.93 o
 -10  14   7       23.72       50.67    161.71 o
  -9  14   7      914.16      834.85    353.49 o
  -8  14   7      294.67      414.93    244.41 o
  -7  14   7      286.19      102.29    147.00 o
  -6  14   7       26.12       12.88    124.89 o
  -5  14   7      114.20      138.66    211.08 o
  -4  14   7       23.10      -61.85     96.74 o
  -3  14   7      184.17      232.80    106.12 o
  -2  14   7       31.11      141.08    105.35 o
  -1  14   7     1617.25     1866.95    155.60 o
   0  14   7      178.42      126.05    102.52 o
   1  14   7       97.87      145.68    116.80 o
   2  14   7      894.50      820.35    150.26 o
   3  14   7      132.00      266.97    100.73 o
   4  14   7       30.02      122.62    117.52 o
   5  14   7       30.68        7.85    156.70 o
   6  14   7      214.27      -39.10    128.64 o
   7  14   7      295.57      331.79    146.83 o
   8  14   7      311.31      453.16    164.65 o
   9  14   7       10.53       80.86    151.22 o
  10  14   7      400.61      480.97    396.40 o
  11  14   7       64.85       53.04    161.20 o
  12  14   7      148.97      -54.20    164.97 o
 -12  15   7       49.37     -168.72    168.72 o
 -11  15   7     1235.99     1098.47    224.05 o
 -10  15   7      494.08      567.32    206.00 o
  -9  15   7      144.38      -22.31    149.05 o
  -8  15   7      823.22      532.89    281.05 o
  -7  15   7     4703.49     3982.34    278.59 o
  -6  15   7       18.29       96.41    145.05 o
  -5  15   7     7812.65     7518.24    287.38 o
  -4  15   7     1755.39     1761.62    176.59 o
  -3  15   7     9378.85     8830.38    514.23 o
  -2  15   7     3958.86     3651.96    203.44 o
  -1  15   7     2192.37     2673.86    242.19 o
   0  15   7     2219.56     2353.45    172.21 o
   1  15   7      281.98      184.13    112.45 o
   2  15   7      314.19      318.57    145.50 o
   3  15   7     2092.99     2174.03    157.67 o
   4  15   7     1094.99     1314.88    208.72 o
   5  15   7     3824.75     3291.57    481.40 o
   6  15   7     2582.24     2571.97    227.13 o
   7  15   7      890.49      964.23    181.28 o
   8  15   7     4095.12     3843.20    308.37 o
   9  15   7       76.75       54.68    149.96 o
  10  15   7     1166.55     1298.41    210.47 o
  11  15   7      125.66      133.15    249.12 o
 -12  16   7      146.10      -68.25    267.97 o
 -11  16   7     2268.64     1984.62    388.97 o
 -10  16   7       19.18       16.35    168.71 o
  -9  16   7     2489.07     2424.29    253.78 o
  -8  16   7      109.92      288.15    171.32 o
  -7  16   7     1505.55     1525.50    252.27 o
  -6  16   7     1091.42     1351.39    204.85 o
  -5  16   7      316.87      321.04    174.80 o
  -4  16   7      469.76      503.95    133.47 o
  -3  16   7      550.71      634.83    170.96 o
  -2  16   7       57.02      195.61    114.63 o
  -1  16   7     3630.07     3888.58    383.19 o
   0  16   7      237.26      350.01    119.50 o
   1  16   7     3249.80     2872.45    185.33 o
   2  16   7     1282.60     1179.23    212.96 o
   3  16   7     1955.87     1860.13    197.16 o
   4  16   7     1634.67     1728.02    198.93 o
   5  16   7       31.94      161.85    139.36 o
   6  16   7      831.46      622.09    222.22 o
   7  16   7      106.27      222.88    157.10 o
   8  16   7       58.22      196.84    174.70 o
   9  16   7      744.73      615.45    305.65 o
  10  16   7      230.24      432.51    247.45 o
 -11  17   7      365.28      -69.50    258.75 o
 -10  17   7      168.99      128.54    270.69 o
  -9  17   7       32.65      155.62    179.73 o
  -8  17   7      117.80      183.66    171.44 o
  -7  17   7      247.60      199.53    168.21 o
  -6  17   7      271.89      422.72    171.19 o
  -5  17   7      896.73      850.69    188.59 o
  -4  17   7       13.07      102.74    121.39 o
  -3  17   7      601.81      851.55    146.92 o
  -2  17   7      152.19        4.70    107.93 o
  -1  17   7      345.24      517.54    136.30 o
   0  17   7       88.57       59.75    120.41 o
   1  17   7      310.90      166.38    150.31 o
   2  17   7      144.01      303.66    120.83 o
   3  17   7      503.14      473.64    155.40 o
   4  17   7        8.41      130.70    147.44 o
   5  17   7      418.93      570.77    166.79 o
   6  17   7      340.23       55.80    148.43 o
   7  17   7      110.32      112.27    149.45 o
   8  17   7      174.36       85.00    217.93 o
   9  17   7       67.38      -77.67    210.81 o
  -9  18   7     3101.11     3994.58    450.52 o
  -8  18   7      183.26      575.92    275.50 o
  -7  18   7     1365.93     1619.50    332.03 o
  -6  18   7     1069.65     1227.37    210.80 o
  -5  18   7        5.72        7.32    155.85 o
  -4  18   7     1222.86     1255.08    173.61 o
  -3  18   7     2517.48     2591.96    197.04 o
  -2  18   7       28.86     -114.65    114.65 o
  -1  18   7     6528.59     6147.02    269.87 o
   0  18   7      124.33     -127.90    132.83 o
   1  18   7     2486.51     2481.26    188.85 o
   2  18   7     3365.47     3365.55    382.23 o
   3  18   7      622.85      513.72    262.21 o
   4  18   7     2024.13     1921.98    219.58 o
   5  18   7      153.92      405.42    171.69 o
   6  18   7      493.84      874.23    190.58 o
   7  18   7     1150.53     1338.99    281.99 o
   8  18   7      296.81      284.50    235.52 o
  -8  19   7       21.67     -186.74    233.42 o
  -7  19   7      891.95      515.83    293.09 o
  -6  19   7       19.81       21.35    237.09 o
  -5  19   7     1435.91     1636.51    229.78 o
  -4  19   7      373.27      331.63    167.79 o
  -3  19   7     1477.55     1496.41    182.98 o
  -2  19   7      226.97      273.13    141.12 o
  -1  19   7      675.73      278.83    135.95 o
   0  19   7      568.60      572.83    189.86 o
   1  19   7      270.86      453.07    171.39 o
   2  19   7       32.05       40.26    238.97 o
   3  19   7       14.64     -106.92    130.54 o
   4  19   7      136.59       25.46    148.79 o
   5  19   7      541.88      643.12    226.52 o
   6  19   7      298.65      492.81    227.35 o
  -6  20   7     1042.06      932.86    310.05 o
  -5  20   7      126.88     -106.14    226.72 o
  -4  20   7      690.61      755.33    265.66 o
  -3  20   7      299.39      419.97    149.66 o
  -2  20   7      201.35      208.82    137.77 o
  -1  20   7      673.76      588.25    156.98 o
   0  20   7      158.45      307.09    183.39 o
   1  20   7      325.88      484.67    341.34 o
   2  20   7      706.58      480.23    236.46 o
   3  20   7        0.35       58.20    191.34 o
   4  20   7      799.25      698.18    236.77 o
  -3  21   7     2019.30     2613.09    365.52 o
  -2  21   7      874.12     1229.37    331.40 o
  -1  21   7      469.43      444.92    188.96 o
   0  21   7     1170.37      825.25    278.85 o
   1  21   7       31.41       16.75    206.42 o
 -17   0   8      182.45      223.79    259.17 o
 -16   0   8      426.26      128.75    217.51 o
 -15   0   8      726.27      591.20    231.33 o
 -14   0   8      148.26      -57.15    177.32 o
 -13   0   8     2211.52     2523.07    284.50 o
 -12   0   8     6670.03     7120.99    403.00 o
 -11   0   8     1110.98     1305.64    152.93 o
 -10   0   8    15763.86    16245.28    351.71 o
  -9   0   8      313.30      406.19     96.98 o
  -8   0   8    15195.76    14692.85    413.29 o
  -7   0   8     4163.36     4574.48    340.19 o
  -6   0   8     5148.87     5192.26    371.18 o
  -5   0   8     9346.26     9049.72    459.94 o
  -4   0   8     3228.01     3210.78    278.64 o
  -3   0   8     3780.48     4645.65    326.17 o
  -2   0   8     5968.06     5171.75    349.61 o
  -1   0   8     4194.99     4293.74    324.28 o
   0   0   8    24838.26    24143.75    773.54 o
   1   0   8    10316.00    10448.13    289.00 o
   2   0   8     5502.81     5074.55    203.14 o
   3   0   8    11633.88    10923.43    306.86 o
   4   0   8      558.99      575.44    105.16 o
   5   0   8     5976.86     5841.39    237.83 o
   6   0   8      756.66      703.54    122.69 o
   7   0   8      449.81      573.65    297.07 o
   8   0   8     2258.25     2025.19    179.41 o
   9   0   8      862.61     1090.92    224.42 o
  10   0   8      433.47      449.89    197.21 o
  11   0   8     4064.84     4116.00    373.69 o
  12   0   8       98.96      160.78    215.84 o
  13   0   8     1815.57     1518.41    302.09 o
  14   0   8       91.38      -79.13    246.61 o
  15   0   8      475.55      936.63    321.98 o
 -17   1   8      406.96      485.06    251.01 o
 -16   1   8      891.51      997.23    193.39 o
 -15   1   8      215.67      -26.48    141.04 o
 -14   1   8     2993.61     3282.18    313.29 o
 -13   1   8      185.89      152.94    131.47 o
 -12   1   8     2109.52     2217.06    254.67 o
 -11   1   8      186.10      155.36     82.70 o
 -10   1   8       11.29       20.85     85.25 o
  -9   1   8       65.60      -11.93     42.49 o
  -8   1   8      830.82      804.00    119.21 o
  -7   1   8      461.38      435.43    199.94 o
  -6   1   8    11082.39    10724.20    300.77 o
  -5   1   8       32.02       56.71    126.24 o
  -4   1   8    12492.57    12291.68    492.60 o
  -3   1   8     1484.79     1346.55    156.34 o
  -2   1   8     7305.37     7046.34    272.21 o
  -1   1   8     1601.53     1723.30    178.99 o
   0   1   8     1192.79     1187.45    140.53 o
   1   1   8      394.07      427.18     82.55 o
   2   1   8     2296.15     2194.96    150.93 o
   3   1   8      370.90      269.26     85.36 o
   4   1   8     2340.55     2173.39    106.73 o
   5   1   8      980.50     1041.18     90.07 o
   6   1   8     3656.37     3600.51    139.56 o
   7   1   8     2956.39     3070.08    133.86 o
   8   1   8     1440.99     1383.64    109.22 o
   9   1   8     2290.03     2093.03    150.20 o
  10   1   8        2.74       37.80    129.53 o
  11   1   8      353.52      154.51    140.31 o
  12   1   8       40.56     -138.19    139.64 o
  13   1   8        8.41      109.47    237.30 o
  14   1   8      117.36     -150.73    164.83 o
  15   1   8      124.50     -167.85    167.85 o
 -17   2   8        6.63     -104.05    215.00 o
 -16   2   8      206.25       13.61    216.05 o
 -15   2   8      960.69     1037.11    262.10 o
 -14   2   8        9.98       90.23    189.46 o
 -13   2   8     1553.30     1518.20    249.96 o
 -12   2   8     2249.44     2030.68    254.36 o
 -11   2   8     1274.78     1262.51    109.01 o
 -10   2   8     4831.73     4829.18    161.21 o
  -9   2   8        3.38      -18.61     70.09 o
  -8   2   8     5411.61     5503.50    226.65 o
  -7   2   8     4600.61     4534.71    196.65 o
  -6   2   8      589.14      629.84    107.52 o
  -5   2   8     4428.41     4813.10    197.70 o
  -4   2   8      780.35      806.87    143.79 o
  -3   2   8     4154.07     3820.46    217.39 o
  -2   2   8     6779.12     6178.58    488.72 o
  -1   2   8        3.34       51.58    190.61 o
   0   2   8     4936.74     4875.13    163.28 o
   1   2   8     2167.63     2201.26    117.11 o
   2   2   8     3327.82     3342.37    121.02 o
   3   2   8     6527.29     6449.56    164.38 o
   4   2   8       49.18       -6.69     57.83 o
   5   2   8     3933.03     4159.65    270.03 o
   6   2   8     1122.96     1264.87    108.24 o
   7   2   8      317.04      351.04     81.65 o
   8   2   8      955.81     1018.64    114.39 o
   9   2   8      175.70      196.40    100.60 o
  10   2   8     1081.50     1147.97    170.09 o
  11   2   8     1123.58     1296.18    188.22 o
  12   2   8      268.54      228.63    160.45 o
  13   2   8      777.17     1109.31    254.15 o
  14   2   8       66.74      -10.54    178.71 o
  15   2   8      243.54      142.04    197.80 o
 -17   3   8     1498.06     1211.08    297.90 o
 -16   3   8     3099.18     3161.37    373.27 o
 -15   3   8     1574.04     1902.35    286.81 o
 -14   3   8     7021.67     7121.41    446.54 o
 -13   3   8       14.64     -111.79    166.01 o
 -12   3   8     5056.16     5239.52    222.00 o
 -11   3   8     1117.83     1398.30    137.09 o
 -10   3   8      176.29      202.52     84.37 o
  -9   3   8     7322.99     7044.95    243.69 o
  -8   3   8     2535.79     2303.60    148.69 o
  -7   3   8     1428.44     1707.63    137.73 o
  -6   3   8    26108.74    25904.23    486.33 o
  -5   3   8        4.11       25.76     90.57 o
  -4   3   8    33638.57    33546.99    573.53 o
  -3   3   8     5616.29     5684.30    363.85 o
  -2   3   8    14679.76    14291.90    404.29 o
  -1   3   8    11818.44    11246.94    344.79 o
   0   3   8       50.22       75.55     96.69 o
   1   3   8     5160.25     5807.89    402.26 o
   2   3   8     1717.25     1628.31     92.22 o
   3   3   8       41.23       29.24     89.20 o
   4   3   8    14212.39    14454.27    295.34 o
   5   3   8     5257.95     5609.05    208.68 o
   6   3   8     5048.66     4924.34    226.65 o
   7   3   8    11567.06    11657.96    301.47 o
   8   3   8     1307.14     1079.91    123.34 o
   9   3   8     5483.14     5745.58    223.59 o
  10   3   8       50.06     -119.95    119.95 o
  11   3   8     1493.57     1723.22    206.19 o
  12   3   8     1124.01     1064.24    191.93 o
  13   3   8        1.29      -90.37    343.02 o
  14   3   8      308.10      499.15    192.08 o
  15   3   8      600.62      607.45    219.37 o
 -16   4   8        5.98      -14.24    225.05 o
 -15   4   8        7.42      187.79    203.70 o
 -14   4   8      290.19      519.39    209.98 o
 -13   4   8       81.79       20.69    135.93 o
 -12   4   8      392.36      258.23    112.37 o
 -11   4   8        7.38       97.29    101.72 o
 -10   4   8      515.28      443.00    156.67 o
  -9   4   8      570.63      467.41    114.45 o
  -8   4   8     5046.88     5034.34    298.65 o
  -7   4   8        3.98       52.31     93.11 o
  -6   4   8      578.32      425.37    110.68 o
  -5   4   8      266.27      273.41     98.72 o
  -4   4   8        1.52      -36.61     92.45 o
  -3   4   8      294.54      348.37    125.23 o
  -2   4   8      598.55      556.78    137.86 o
  -1   4   8     1023.36     1284.27    211.86 o
   0   4   8      664.41      690.71    144.66 o
   1   4   8     1097.73     1141.99    168.94 o
   2   4   8     1286.19     1342.41    110.59 o
   3   4   8      566.34      724.00     97.30 o
   4   4   8     3502.20     3371.69    156.42 o
   5   4   8       16.64      -60.06     76.12 o
   6   4   8      104.69      113.16     83.66 o
   7   4   8       37.40       22.81     84.51 o
   8   4   8      340.55      411.08    127.15 o
   9   4   8      188.34       90.77    102.01 o
  10   4   8        5.89      -61.03     98.68 o
  11   4   8      157.59      172.92    153.35 o
  12   4   8       43.49      130.04    267.44 o
  13   4   8       90.76      161.70    178.99 o
  14   4   8        0.56      -60.68    166.40 o
 -16   5   8      280.54      178.16    235.10 o
 -15   5   8      346.52      493.85    245.15 o
 -14   5   8     1945.10     1917.94    223.22 o
 -13   5   8      470.17      372.81    152.51 o
 -12   5   8     1984.14     2063.13    161.10 o
 -11   5   8     3717.49     3843.75    192.50 o
 -10   5   8      709.56      529.37    146.44 o
  -9   5   8     6018.11     5815.48    224.60 o
  -8   5   8      206.11      142.88    101.69 o
  -7   5   8    10356.24    10176.24    289.21 o
  -6   5   8     5186.93     5007.20    264.98 o
  -5   5   8      236.20      365.22    104.52 o
  -4   5   8     6457.91     6114.24    298.04 o
  -3   5   8     4878.05     5062.13    206.11 o
  -2   5   8      535.35      762.42    130.05 o
  -1   5   8     6092.13     6933.37    280.88 o
   0   5   8      152.53      119.93    103.64 o
   1   5   8     7997.25     7998.98    292.31 o
   2   5   8     4456.76     4530.43    176.85 o
   3   5   8     1386.78     1366.05    195.04 o
   4   5   8     2785.63     2657.81    141.20 o
   5   5   8      895.07     1053.31    113.49 o
   6   5   8     1673.91     1610.86    124.36 o
   7   5   8     1184.24     1178.93    145.79 o
   8   5   8      114.66       -6.47    108.83 o
   9   5   8     2373.76     2387.84    194.95 o
  10   5   8     1362.52     1448.90    179.01 o
  11   5   8      135.89      309.00    221.49 o
  12   5   8      789.03     1203.13    280.32 o
  13   5   8        1.48      -70.76    224.84 o
  14   5   8      292.75      -24.49    255.20 o
 -16   6   8      182.95      409.28    241.17 o
 -15   6   8     1380.92     1757.06    291.20 o
 -14   6   8       62.79      -20.38    168.73 o
 -13   6   8     1681.83     1873.90    255.26 o
 -12   6   8     3590.53     4287.76    255.18 o
 -11   6   8      957.20      997.19    133.20 o
 -10   6   8    10090.27     9789.47    360.89 o
  -9   6   8      434.88      316.60    107.80 o
  -8   6   8    16486.91    16297.86    394.09 o
  -7   6   8     3314.75     3211.85    176.67 o
  -6   6   8     1785.06     1837.33    149.81 o
  -5   6   8     9534.98     9563.93    276.37 o
  -4   6   8      951.64      796.98    115.45 o
  -3   6   8     1947.62     2137.83    146.66 o
  -2   6   8    10812.94    11180.04    360.81 o
  -1   6   8      165.35      235.34    112.50 o
   0   6   8    12171.10    11724.21    400.07 o
   1   6   8     5545.02     5570.46    249.16 o
   2   6   8     9624.07     9540.86    328.17 o
   3   6   8    14034.50    14040.62    314.95 o
   4   6   8     1677.94     1597.39    144.79 o
   5   6   8     2085.22     2104.58    136.22 o
   6   6   8     1175.09     1239.37    123.22 o
   7   6   8     3114.63     2958.00    241.80 o
   8   6   8     2142.20     2545.45    204.36 o
   9   6   8      900.05     1063.06    166.50 o
  10   6   8     1742.01     1686.34    189.87 o
  11   6   8     1332.70     1532.22    284.30 o
  12   6   8      225.09      -68.46    222.33 o
  13   6   8     2412.16     2792.50    372.43 o
  14   6   8       28.01      105.09    252.27 o
 -16   7   8       99.51      240.54    256.03 o
 -15   7   8       23.93       44.67    213.74 o
 -14   7   8      103.96      385.96    170.76 o
 -13   7   8      446.79      494.43    128.11 o
 -12   7   8       70.69        1.10    108.24 o
 -11   7   8      594.54      652.10    164.98 o
 -10   7   8      581.08      535.76    158.29 o
  -9   7   8     1891.00     2103.96    315.38 o
  -8   7   8     1661.17     1545.09    145.00 o
  -7   7   8     2635.65     2495.38    212.09 o
  -6   7   8        2.75      -18.76     89.05 o
  -5   7   8     1520.76     1358.05    135.15 o
  -4   7   8      491.44      581.96    114.29 o
  -3   7   8       35.96       46.63    161.17 o
  -2   7   8      537.07      507.03    108.19 o
  -1   7   8      391.38      330.62    123.79 o
   0   7   8     1032.01     1026.00    355.58 o
   1   7   8      148.94       25.43    109.24 o
   2   7   8       12.23      169.77    124.77 o
   3   7   8     3174.33     3249.38    157.25 o
   4   7   8       60.85      102.12     85.26 o
   5   7   8      380.53      370.67     90.74 o
   6   7   8       84.43      100.76    173.82 o
   7   7   8      280.61      379.42    189.46 o
   8   7   8      577.05      368.27    141.15 o
   9   7   8      587.05      758.72    155.34 o
  10   7   8      774.72      550.91    277.81 o
  11   7   8      132.60       21.98    139.67 o
  12   7   8      139.52      -72.02    222.75 o
  13   7   8      147.55     -218.56    226.93 o
  14   7   8      130.92     -184.02    242.43 o
 -15   8   8     1915.05     2112.81    247.10 o
 -14   8   8       22.43       99.47    156.86 o
 -13   8   8     2471.81     2856.44    196.94 o
 -12   8   8     1257.67     1117.98    196.81 o
 -11   8   8      805.79      679.26    197.63 o
 -10   8   8     5781.07     6076.04    383.11 o
  -9   8   8      321.02      350.64    158.69 o
  -8   8   8     5747.50     5895.41    461.40 o
  -7   8   8     5624.58     5288.35    219.81 o
  -6   8   8      388.49      416.12    107.10 o
  -5   8   8     7522.80     7431.90    247.77 o
  -4   8   8     1556.26     1731.88    142.42 o
  -3   8   8     4782.66     4387.40    200.48 o
  -2   8   8    10612.86    10883.43    376.83 o
  -1   8   8       81.33       44.35     92.54 o
   0   8   8    12637.94    12326.84    387.02 o
   1   8   8     2693.58     2289.94    379.86 o
   2   8   8      531.79      664.17    134.09 o
   3   8   8     5204.77     5430.85    203.82 o
   4   8   8        2.86      -72.42     72.42 o
   5   8   8     4073.53     4294.66    294.56 o
   6   8   8     4671.85     4668.54    195.35 o
   7   8   8      125.44       75.68    117.99 o
   8   8   8     4239.98     4666.29    264.27 o
   9   8   8      231.57      400.38    205.89 o
  10   8   8     2833.92     3298.99    245.55 o
  11   8   8      907.45      830.70    262.52 o
  12   8   8       15.79      -70.76    229.03 o
  13   8   8     1066.97      856.45    303.35 o
 -15   9   8       34.79      147.37    177.65 o
 -14   9   8     1756.66     2164.97    191.04 o
 -13   9   8       63.46      -33.48    157.53 o
 -12   9   8     1744.11     1679.16    212.17 o
 -11   9   8      922.87     1010.81    182.88 o
 -10   9   8        3.51      -45.96    132.15 o
  -9   9   8     1943.42     2119.77    506.73 o
  -8   9   8     1902.08     1909.76    199.53 o
  -7   9   8      177.65      269.51    176.14 o
  -6   9   8     4353.03     4193.60    198.47 o
  -5   9   8       52.74       63.93     95.69 o
  -4   9   8     4076.74     4031.14    194.18 o
  -3   9   8     3904.14     3661.25    211.94 o
  -2   9   8    11879.10    11660.89    308.74 o
  -1   9   8     2236.71     2314.28    172.59 o
   0   9   8     1319.25     1322.03    166.29 o
   1   9   8     2500.88     2162.83    183.64 o
   2   9   8     1462.93     1504.28    157.93 o
   3   9   8       58.82       28.90     95.88 o
   4   9   8     3028.61     2932.17    157.65 o
   5   9   8      660.43      629.83    106.89 o
   6   9   8     1488.69     1506.21    171.00 o
   7   9   8     2927.91     3194.23    226.93 o
   8   9   8      558.45      412.21    145.27 o
   9   9   8     1027.31     1148.61    270.58 o
  10   9   8       43.49      -81.90    157.95 o
  11   9   8      472.40      389.70    231.43 o
  12   9   8      675.14      731.46    289.11 o
  13   9   8        4.32       33.71    236.56 o
 -15  10   8      469.90      536.57    201.58 o
 -14  10   8      575.15      592.76    200.55 o
 -13  10   8      504.57      590.25    185.36 o
 -12  10   8      229.71      187.25    156.98 o
 -11  10   8      317.43      348.94    166.63 o
 -10  10   8      149.83      -10.24    141.65 o
  -9  10   8      202.30      273.13    300.10 o
  -8  10   8      181.24      215.72    199.72 o
  -7  10   8     1276.97     1132.94    139.33 o
  -6  10   8       85.12      215.93    144.36 o
  -5  10   8     1699.24     1578.12    145.00 o
  -4  10   8      693.31      493.36    116.63 o
  -3  10   8     1362.88     1428.47    140.88 o
  -2  10   8      395.12      403.86    111.10 o
  -1  10   8     1274.90     1216.69    132.85 o
   0  10   8       48.66       -1.95    116.26 o
   1  10   8        7.27      133.76    113.95 o
   2  10   8      396.01      374.15    129.81 o
   3  10   8       97.42      191.92     96.06 o
   4  10   8     4328.73     4317.51    192.38 o
   5  10   8       57.00       25.52     91.02 o
   6  10   8     2456.62     2634.63    292.36 o
   7  10   8       36.61       13.95    120.37 o
   8  10   8     1320.40     1420.63    299.89 o
   9  10   8       33.15      -54.47    134.00 o
  10  10   8      106.36      -64.93    143.21 o
  11  10   8       46.36      -55.75    153.27 o
  12  10   8       62.39      239.49    233.42 o
  13  10   8       69.25      155.96    256.03 o
 -14  11   8     1487.77     1103.09    264.83 o
 -13  11   8      438.39      420.33    220.55 o
 -12  11   8     3018.74     3280.53    422.05 o
 -11  11   8     5522.04     6292.57    461.93 o
 -10  11   8      561.96      438.75    172.65 o
  -9  11   8     9516.77     9477.99    390.47 o
  -8  11   8      711.17      612.84    168.23 o
  -7  11   8     6298.81     6339.92    254.58 o
  -6  11   8     4256.29     4293.84    271.02 o
  -5  11   8      145.61      165.09    108.92 o
  -4  11   8     5292.37     5162.76    279.00 o
  -3  11   8     3632.67     3961.52    200.40 o
  -2  11   8     1675.87     1475.98    143.18 o
  -1  11   8    10026.01     9460.91    283.60 o
   0  11   8      375.79      484.45    114.30 o
   1  11   8    11186.47    11244.14    380.34 o
   2  11   8     6734.62     7412.77    546.09 o
   3  11   8     2066.31     1779.24    170.04 o
   4  11   8     5950.31     5860.57    223.04 o
   5  11   8       62.77     -100.49    100.49 o
   6  11   8     2919.64     3046.48    218.84 o
   7  11   8     1347.43     1396.91    182.45 o
   8  11   8        4.24      104.94    222.75 o
   9  11   8     2960.90     2692.63    236.87 o
  10  11   8      657.59     1075.50    190.49 o
  11  11   8      284.46      -52.68    159.85 o
  12  11   8     1932.89     1837.64    275.50 o
 -13  12   8      200.03      283.70    191.46 o
 -12  12   8     1289.89     1272.82    224.80 o
 -11  12   8       31.01       -9.13    158.54 o
 -10  12   8     2335.66     2312.61    236.07 o
  -9  12   8       30.41     -138.75    143.55 o
  -8  12   8     1136.75     1155.40    190.00 o
  -7  12   8      299.31      397.24    158.44 o
  -6  12   8      363.23      294.18    118.59 o
  -5  12   8      699.23      780.56    133.89 o
  -4  12   8     1738.02     1675.94    156.71 o
  -3  12   8      103.09        9.13    104.01 o
  -2  12   8     1658.69     1601.24    230.50 o
  -1  12   8       19.54      -76.11     95.62 o
   0  12   8     2492.07     2476.51    171.21 o
   1  12   8      717.54      550.05    146.65 o
   2  12   8     1785.53     1896.52    190.78 o
   3  12   8     1109.41     1125.74    127.49 o
   4  12   8      230.47      253.59    101.59 o
   5  12   8      486.63      607.46    149.27 o
   6  12   8       63.15      116.57    250.38 o
   7  12   8       96.11      403.46    156.47 o
   8  12   8      574.28      569.05    166.11 o
   9  12   8       90.08       58.93    138.77 o
  10  12   8      365.14      342.52    171.05 o
  11  12   8      213.63      293.94    189.36 o
  12  12   8       55.27      -13.25    247.66 o
 -13  13   8      104.07      660.91    321.98 o
 -12  13   8      347.20      605.07    203.08 o
 -11  13   8     1215.45     1169.33    223.76 o
 -10  13   8      304.74      167.30    164.24 o
  -9  13   8     3885.80     4105.23    663.22 o
  -8  13   8      184.66      -23.37    159.52 o
  -7  13   8     2816.84     2561.15    232.28 o
  -6  13   8      370.32      322.62    122.73 o
  -5  13   8      515.45      286.85    117.02 o
  -4  13   8      115.38      196.18    111.42 o
  -3  13   8      836.18      782.83    135.30 o
  -2  13   8        4.00       38.16    105.29 o
  -1  13   8     2938.60     3091.36    217.83 o
   0  13   8     2022.92     1909.80    158.10 o
   1  13   8     2075.66     2070.11    200.51 o
   2  13   8     1879.57     1892.66    193.82 o
   3  13   8      423.74      479.16    111.84 o
   4  13   8     2641.47     2869.12    256.19 o
   5  13   8       42.98      275.08    141.46 o
   6  13   8       14.85        6.20    124.55 o
   7  13   8      395.81      334.50    222.64 o
   8  13   8      199.32      268.34    155.19 o
   9  13   8      339.43      329.93    253.73 o
  10  13   8      693.60     1054.47    199.80 o
  11  13   8       14.89      114.01    167.76 o
 -12  14   8      203.54      -39.78    266.29 o
 -11  14   8      798.05      909.01    223.62 o
 -10  14   8      713.22      936.61    209.04 o
  -9  14   8       57.17     -145.61    145.61 o
  -8  14   8      556.55      517.10    178.10 o
  -7  14   8     5069.59     5471.38    312.64 o
  -6  14   8       91.03      119.05    116.47 o
  -5  14   8     8308.86     8404.42    298.63 o
  -4  14   8      734.84      799.45    139.42 o
  -3  14   8     8474.51     8258.53    294.19 o
  -2  14   8     3552.37     3617.65    202.00 o
  -1  14   8     1257.93     1211.18    224.59 o
   0  14   8     1249.70     1317.50    151.19 o
   1  14   8      223.65      152.97    136.07 o
   2  14   8      119.37      -14.30    128.65 o
   3  14   8     2160.96     1938.53    157.14 o
   4  14   8      984.44      880.67    167.59 o
   5  14   8     2701.83     2786.30    351.50 o
   6  14   8     2569.97     2669.30    229.72 o
   7  14   8      859.56      822.07    444.45 o
   8  14   8     2050.02     2244.91    612.34 o
   9  14   8        7.22      238.17    162.25 o
  10  14   8      882.61      871.27    204.62 o
 -11  15   8      303.57      315.49    305.44 o
 -10  15   8        5.72       21.30    181.81 o
  -9  15   8      896.77     1073.59    215.96 o
  -8  15   8      225.98       40.87    157.47 o
  -7  15   8       95.58      170.72    290.58 o
  -6  15   8      312.31      414.68    174.70 o
  -5  15   8        3.40     -111.86    111.86 o
  -4  15   8      174.37      -22.76    194.06 o
  -3  15   8      495.49      205.03    140.22 o
  -2  15   8      218.12      271.92    124.50 o
  -1  15   8      931.57     1005.11    144.40 o
   0  15   8       26.55       -5.63    108.83 o
   1  15   8     1122.39      680.79    167.68 o
   2  15   8       90.66      -20.79    132.89 o
   3  15   8     1068.92     1004.82    139.04 o
   4  15   8      411.81      628.37    184.96 o
   5  15   8       11.65       84.16    136.78 o
   6  15   8      593.72      761.10    193.54 o
   7  15   8        5.27       79.89    145.91 o
   8  15   8      183.46      170.28    157.76 o
   9  15   8      229.41      133.98    214.58 o
 -10  16   8      355.26      253.31    293.30 o
  -9  16   8       88.87      -15.72    200.45 o
  -8  16   8      542.11      234.95    178.33 o
  -7  16   8     2067.84     2437.42    253.98 o
  -6  16   8      268.28      187.11    198.88 o
  -5  16   8     4753.22     5131.76    251.59 o
  -4  16   8      532.92      637.91    142.65 o
  -3  16   8     3579.65     3295.93    213.32 o
  -2  16   8     1115.34     1214.53    160.13 o
  -1  16   8      988.03      947.48    211.99 o
   0  16   8      986.06      996.02    151.99 o
   1  16   8      205.26       -3.55    111.09 o
   2  16   8       13.97      128.57    111.92 o
   3  16   8     1671.03     1813.83    331.19 o
   4  16   8      383.58      283.68    157.81 o
   5  16   8     1393.52     1491.10    335.17 o
   6  16   8     1021.97     1141.17    196.98 o
   7  16   8      447.13      392.96    176.05 o
   8  16   8     1430.23     1813.59    300.21 o
  -9  17   8     2735.47     2648.89    385.62 o
  -8  17   8      199.57      240.12    283.04 o
  -7  17   8     1050.55     1281.01    220.29 o
  -6  17   8     1781.25     2218.60    575.19 o
  -5  17   8       25.06      -80.20    145.02 o
  -4  17   8      718.01      710.47    152.91 o
  -3  17   8     1039.81     1075.48    160.96 o
  -2  17   8       68.75       97.05    123.70 o
  -1  17   8     3644.15     3627.38    289.26 o
   0  17   8      580.76      579.46    168.80 o
   1  17   8     3006.20     3052.36    203.69 o
   2  17   8     2483.29     2556.74    296.62 o
   3  17   8      712.92      753.53    177.20 o
   4  17   8     1895.92     1737.80    217.81 o
   5  17   8        1.38      -98.69    147.79 o
   6  17   8      947.28      866.91    238.45 o
   7  17   8      344.13      126.66    201.39 o
  -8  18   8      104.12      198.67    272.36 o
  -7  18   8       53.93      182.76    279.06 o
  -6  18   8        1.75      465.17    278.22 o
  -5  18   8      154.48      171.20    174.04 o
  -4  18   8        5.78       22.46    144.10 o
  -3  18   8      245.44      320.43    152.59 o
  -2  18   8       27.79      -44.65    135.63 o
  -1  18   8      289.15      430.72    163.50 o
   0  18   8       18.44      -93.19    120.65 o
   1  18   8      409.66      363.62    139.24 o
   2  18   8        6.54     -111.53    134.19 o
   3  18   8       13.28      147.85    152.23 o
   4  18   8        2.25      113.26    204.11 o
   5  18   8        2.49      370.97    212.07 o
   6  18   8        2.42     -181.09    181.09 o
  -6  19   8     1020.88      889.31    324.28 o
  -5  19   8       32.67      -66.15    234.89 o
  -4  19   8      867.50     1151.63    302.72 o
  -3  19   8      177.65      152.52    150.33 o
  -2  19   8       12.89      -26.54    130.13 o
  -1  19   8     3018.03     2839.37    216.35 o
   0  19   8       81.36      157.52    140.14 o
   1  19   8      568.76      523.69    185.66 o
   2  19   8     1251.74     1162.51    262.94 o
   3  19   8      144.73      133.77    208.30 o
   4  19   8     1529.30     1492.45    276.13 o
  -2  20   8      567.53      322.83    199.27 o
  -1  20   8      430.15      244.31    253.94 o
   0  20   8     1357.12     1437.39    289.74 o
 -16   1   9      475.15      699.85    276.76 o
 -15   1   9     1125.97     2003.68    301.67 o
 -14   1   9       12.22      236.77    200.35 o
 -13   1   9     1595.87     1984.21    263.99 o
 -12   1   9     4461.77     4015.10    320.30 o
 -11   1   9      585.59      722.04    229.24 o
 -10   1   9     8357.71     9050.09    300.64 o
  -9   1   9      514.14      671.87    125.95 o
  -8   1   9     8156.54     8019.69    262.05 o
  -7   1   9     3721.32     3726.31    434.92 o
  -6   1   9     2202.57     2264.62    280.95 o
  -5   1   9     5742.69     5649.43    280.05 o
  -4   1   9     1424.36     1257.84    161.22 o
  -3   1   9     2965.39     2913.64    271.42 o
  -2   1   9     5001.64     4321.02    243.16 o
  -1   1   9      963.67     1355.22    164.49 o
   0   1   9     9413.38     9670.59    294.05 o
   1   1   9     6871.14     7084.42    178.09 o
   2   1   9     5899.67     5530.47    169.88 o
   3   1   9     8825.98     8795.10    244.62 o
   4   1   9      667.59      638.36     82.53 o
   5   1   9     5885.97     5978.09    177.55 o
   6   1   9      592.97      681.88     99.38 o
   7   1   9      365.91      217.97     85.43 o
   8   1   9      602.62      493.68     96.07 o
   9   1   9      533.55      651.34    151.25 o
  10   1   9      283.79      558.09    159.07 o
  11   1   9     1962.67     1986.44    217.85 o
  12   1   9       17.02     -101.49    142.84 o
  13   1   9     1371.69     1654.22    288.90 o
  14   1   9       16.75      -70.69    184.14 o
 -16   2   9     2065.97     1699.70    303.76 o
 -15   2   9      351.08      817.09    240.75 o
 -14   2   9     4154.26     4474.20    374.94 o
 -13   2   9      109.68      124.77    180.46 o
 -12   2   9     2958.55     3553.27    312.56 o
 -11   2   9      851.99     1007.99    174.18 o
 -10   2   9       13.72       13.69    107.46 o
  -9   2   9     1083.05     1197.39    153.59 o
  -8   2   9     5862.61     5706.26    224.03 o
  -7   2   9      794.54      523.82    113.48 o
  -6   2   9    18596.64    18014.94    608.79 o
  -5   2   9      282.70      302.80    129.52 o
  -4   2   9    18145.18    17807.32    490.13 o
  -3   2   9     3082.12     2940.45    205.91 o
  -2   2   9     7703.84     7129.97    348.15 o
  -1   2   9     5165.27     4968.79    270.48 o
   0   2   9       72.13       86.57    112.52 o
   1   2   9     1527.78     1512.89    143.87 o
   2   2   9     3293.27     3215.97    154.69 o
   3   2   9       13.56       11.02     76.62 o
   4   2   9    11076.08    10907.43    498.90 o
   5   2   9     1269.53     1541.70    265.95 o
   6   2   9     4265.87     4452.47    164.73 o
   7   2   9     4923.83     5463.46    183.60 o
   8   2   9      501.14      460.02    147.26 o
   9   2   9     4213.23     4048.99    197.58 o
  10   2   9       30.92      140.07    143.52 o
  11   2   9      325.93      272.21    215.32 o
  12   2   9      664.47      975.22    201.09 o
  13   2   9        6.16      -54.23    230.60 o
 -16   3   9       12.40      195.95    223.17 o
 -15   3   9      415.37      457.43    237.40 o
 -14   3   9        1.89       71.60    178.57 o
 -13   3   9      572.24      311.93    182.97 o
 -12   3   9      188.45      263.40    117.27 o
 -11   3   9      176.24     -110.85    135.38 o
 -10   3   9     1162.86      958.70    194.74 o
  -9   3   9       10.32      -66.78    100.39 o
  -8   3   9       13.71      -80.29     99.59 o
  -7   3   9     3223.11     3159.58    221.72 o
  -6   3   9       59.99       78.00    101.10 o
  -5   3   9     3421.81     3248.03    221.94 o
  -4   3   9     2886.18     2905.14    416.18 o
  -3   3   9     2061.94     1949.61    181.74 o
  -2   3   9     2153.44     2201.73    189.44 o
  -1   3   9      104.29       49.93    110.61 o
   0   3   9     1925.01     1673.22    166.09 o
   1   3   9       22.86       35.40    110.87 o
   2   3   9      368.75      339.36     88.35 o
   3   3   9     2674.35     2924.03    151.44 o
   4   3   9      783.86      691.56    103.34 o
   5   3   9     1652.85     1704.59    219.61 o
   6   3   9      999.02      955.34    117.11 o
   7   3   9      129.50      237.26    102.09 o
   8   3   9     1288.92     1359.13    164.20 o
   9   3   9       84.95       30.34    127.94 o
  10   3   9      284.72      366.36    203.91 o
  11   3   9      126.71      217.51    227.14 o
  12   3   9       66.05     -132.10    211.23 o
  13   3   9      126.49      170.83    240.75 o
 -15   4   9      501.75      762.24    251.22 o
 -14   4   9     3270.94     3108.41    330.56 o
 -13   4   9       39.43      312.98    196.37 o
 -12   4   9     3836.34     4104.08    270.05 o
 -11   4   9     1790.23     2288.65    217.58 o
 -10   4   9      111.62       -1.03    133.36 o
  -9   4   9     5913.73     5539.65    256.72 o
  -8   4   9      874.83      831.17    130.53 o
  -7   4   9      713.56      950.33    138.78 o
  -6   4   9     8103.78     8216.54    267.14 o
  -5   4   9      148.48      249.74    108.82 o
  -4   4   9    11571.87    11042.12    404.25 o
  -3   4   9     5441.85     5737.83    515.52 o
  -2   4   9     5450.62     5624.73    274.67 o
  -1   4   9     6810.88     6859.70    289.63 o
   0   4   9       43.43       68.76    177.95 o
   1   4   9     7835.38     7930.59    535.72 o
   2   4   9     1067.14     1129.39    132.58 o
   3   4   9      234.55      280.48     90.82 o
   4   4   9     3559.61     3388.15    163.82 o
   5   4   9      896.07      943.26    207.13 o
   6   4   9     2145.35     2554.82    156.70 o
   7   4   9     5022.95     5298.35    212.45 o
   8   4   9      426.02      379.69    131.80 o
   9   4   9     2309.45     2647.55    214.56 o
  10   4   9      145.57      146.33    194.48 o
  11   4   9      622.78     1364.95    290.79 o
  12   4   9      494.36      333.70    243.68 o
  13   4   9        6.86       46.68    232.80 o
 -15   5   9      287.03      713.25    251.43 o
 -14   5   9       90.25      -29.73    181.71 o
 -13   5   9      205.35      319.92    190.51 o
 -12   5   9     2450.97     2003.25    217.26 o
 -11   5   9      184.57      236.99    150.20 o
 -10   5   9     3024.50     3064.07    237.00 o
  -9   5   9     1396.53     1423.04    152.68 o
  -8   5   9     7579.10     7654.03    333.80 o
  -7   5   9     1377.13     1242.76    138.38 o
  -6   5   9     4970.68     5243.85    225.68 o
  -5   5   9      288.17      306.46    108.77 o
  -4   5   9       33.85     -114.43    114.43 o
  -3   5   9       42.17      -40.00    110.70 o
  -2   5   9     2014.08     1746.04    175.17 o
  -1   5   9      563.56      494.67    133.29 o
   0   5   9     3727.11     3538.49    217.03 o
   1   5   9     4918.99     5114.60    252.14 o
   2   5   9     3209.38     3297.34    204.51 o
   3   5   9     8247.69     7870.34    241.62 o
   4   5   9     1902.83     1837.82    134.52 o
   5   5   9      722.98      766.21    109.00 o
   6   5   9      116.40       52.59    119.35 o
   7   5   9      102.19      -90.67    114.86 o
   8   5   9      132.93      168.23    125.37 o
   9   5   9      441.86      445.82    304.60 o
  10   5   9      221.87      407.52    187.68 o
  11   5   9      688.21      631.60    249.12 o
  12   5   9        6.99      -89.81    233.21 o
  13   5   9      921.84      754.07    305.44 o
 -15   6   9      161.99      217.93    220.65 o
 -14   6   9      181.01       82.58    156.97 o
 -13   6   9      327.52      394.01    172.82 o
 -12   6   9      899.71     1146.81    198.12 o
 -11   6   9     2427.05     2175.40    224.18 o
 -10   6   9      278.82      232.73    143.03 o
  -9   6   9     1303.70     1699.89    158.10 o
  -8   6   9       33.94      -20.72    105.76 o
  -7   6   9     1852.62     1810.43    157.46 o
  -6   6   9       56.43       94.97    103.11 o
  -5   6   9      390.85      442.87    114.33 o
  -4   6   9      379.97      566.16    113.36 o
  -3   6   9     1028.36     1036.87    159.58 o
  -2   6   9      157.30      114.39    119.23 o
  -1   6   9     4539.01     4617.91    250.37 o
   0   6   9      114.15      -52.56    115.31 o
   1   6   9      644.93      860.23    145.63 o
   2   6   9     1097.36     1368.54    123.86 o
   3   6   9     1563.13     1600.88    133.18 o
   4   6   9      184.79      295.55     99.07 o
   5   6   9        6.32       52.71     97.02 o
   6   6   9      429.81      288.71    103.88 o
   7   6   9       39.06       27.94    128.23 o
   8   6   9        9.61       78.46    119.39 o
   9   6   9       84.40      -12.04    267.86 o
  10   6   9      733.52      582.67    166.60 o
  11   6   9       69.72      365.31    255.20 o
  12   6   9      172.42       76.20    232.17 o
  13   6   9       85.25      331.61    262.52 o
 -15   7   9     2223.50     2234.96    743.82 o
 -14   7   9       55.23     -260.85    260.85 o
 -13   7   9     2357.19     2538.11    274.25 o
 -12   7   9     3604.04     3917.44    393.89 o
 -11   7   9      742.13      832.10    174.99 o
 -10   7   9     8068.24     8176.13    867.65 o
  -9   7   9      931.12     1086.03    180.22 o
  -8   7   9    10265.33     9949.15    342.81 o
  -7   7   9     3289.97     3070.95    185.46 o
  -6   7   9      107.28      279.68    110.75 o
  -5   7   9    12324.91    12129.77    398.18 o
  -4   7   9     2338.05     2305.52    208.81 o
  -3   7   9     3964.01     3979.92    198.68 o
  -2   7   9    15992.41    16167.51    471.55 o
  -1   7   9        8.99        7.03    357.25 o
   0   7   9    17084.72    16418.47    470.56 o
   1   7   9     4116.56     4022.56    256.24 o
   2   7   9     4731.92     4854.33    341.35 o
   3   7   9     8057.38     7873.66    265.26 o
   4   7   9       23.59      145.73     95.96 o
   5   7   9     4348.13     4384.57    195.70 o
   6   7   9     3425.84     3491.11    290.98 o
   7   7   9      760.55      905.06    159.94 o
   8   7   9     4494.03     5100.14    282.58 o
   9   7   9      285.35      423.07    258.02 o
  10   7   9     1885.96     1947.26    279.17 o
  11   7   9     1340.87     1462.93    305.65 o
  12   7   9       30.04     -223.37    223.37 o
 -14   8   9      657.61      719.32    329.93 o
 -13   8   9        7.81     -114.26    163.23 o
 -12   8   9      390.65      374.12    183.45 o
 -11   8   9      103.08       13.18    146.73 o
 -10   8   9      232.17      342.81    172.08 o
  -9   8   9       23.05     -133.23    133.23 o
  -8   8   9      650.37      547.96    128.50 o
  -7   8   9       10.10      246.12    116.55 o
  -6   8   9     1481.86     1472.61    150.00 o
  -5   8   9      354.72      304.98    114.48 o
  -4   8   9      403.66      578.11    123.13 o
  -3   8   9     2275.62     2505.83    169.99 o
  -2   8   9     3398.52     3141.50    223.68 o
  -1   8   9       36.86      291.33    146.33 o
   0   8   9     2325.43     2093.25    190.64 o
   1   8   9       20.11        0.14    115.50 o
   2   8   9       82.95       63.82     85.91 o
   3   8   9      100.08       -3.56     88.84 o
   4   8   9       88.77       63.76     91.17 o
   5   8   9      324.14      246.93     99.99 o
   6   8   9      117.01       23.97    123.41 o
   7   8   9      700.69      651.42    161.65 o
   8   8   9      220.77      370.76    149.00 o
   9   8   9     1149.84     1528.54    251.74 o
  10   8   9      652.83      490.49    243.89 o
  11   8   9      107.78      -48.98    178.47 o
  12   8   9       78.35      208.30    238.45 o
 -14   9   9       46.76     -171.01    171.43 o
 -13   9   9     2077.62     2141.84    441.73 o
 -12   9   9       42.87     -165.93    241.06 o
 -11   9   9      607.65      274.07    173.79 o
 -10   9   9      600.78      458.06    203.80 o
  -9   9   9       61.49       58.52    143.07 o
  -8   9   9      716.54      690.20    138.69 o
  -7   9   9     2890.47     2645.43    184.83 o
  -6   9   9      110.96       90.67    108.12 o
  -5   9   9     6447.19     6491.57    255.85 o
  -4   9   9     2142.20     2173.10    165.17 o
  -3   9   9     1542.16     1706.93    152.69 o
  -2   9   9     7613.77     7428.78    262.37 o
  -1   9   9     2474.19     3549.77    262.31 o
   0   9   9     2490.53     2596.98    204.60 o
   1   9   9       36.29      181.19    122.50 o
   2   9   9      312.14      240.30    177.25 o
   3   9   9      707.38      642.00    110.48 o
   4   9   9      569.17      767.58    116.77 o
   5   9   9      953.01     1029.93    128.30 o
   6   9   9     3257.66     3624.89    250.69 o
   7   9   9       68.71      144.60    130.96 o
   8   9   9     2454.40     2470.37    424.35 o
   9   9   9       18.57        4.87    192.18 o
  10   9   9     1294.03     1178.68    272.26 o
  11   9   9       16.89      121.25    180.67 o
  12   9   9        9.30      -26.38    234.26 o
 -13  10   9      249.58      221.67    178.78 o
 -12  10   9     1468.65     1086.83    206.34 o
 -11  10   9     2607.85     2498.63    249.34 o
 -10  10   9      278.33     -139.14    139.14 o
  -9  10   9     4014.85     3883.86    273.79 o
  -8  10   9      848.68      609.90    174.09 o
  -7  10   9     2245.66     2358.04    179.83 o
  -6  10   9     4707.84     4755.93    312.11 o
  -5  10   9      106.37       20.31    112.22 o
  -4  10   9     2556.22     2436.81    174.89 o
  -3  10   9     3127.47     3279.83    264.10 o
  -2  10   9     3389.34     3408.73    254.59 o
  -1  10   9     3953.33     4272.67    257.16 o
   0  10   9      267.21      366.29    137.35 o
   1  10   9     4754.31     4385.00    256.60 o
   2  10   9     1727.79     1883.58    165.48 o
   3  10   9      969.55      853.51    152.47 o
   4  10   9     3488.27     3353.68    183.09 o
   5  10   9      418.29      497.37    146.52 o
   6  10   9     1415.83     1624.74    192.31 o
   7  10   9     1995.69     2275.94    212.38 o
   8  10   9      222.11      -10.22    140.49 o
   9  10   9     1116.54     1312.92    212.80 o
  10  10   9      245.65      276.87    161.08 o
  11  10   9      324.09      465.32    180.39 o
 -13  11   9        0.27     -152.45    166.37 o
 -12  11   9     1181.78     1024.52    213.97 o
 -11  11   9        1.93       -5.26    178.26 o
 -10  11   9      992.24      765.23    195.59 o
  -9  11   9        4.32     -102.47    139.12 o
  -8  11   9      750.69      886.35    423.51 o
  -7  11   9      273.60      244.19    122.88 o
  -6  11   9      111.38      109.27    163.08 o
  -5  11   9      327.30      250.76    121.63 o
  -4  11   9       46.84      -41.18    105.50 o
  -3  11   9       50.83       34.41    109.30 o
  -2  11   9     1129.83      957.41    141.55 o
  -1  11   9        8.04      -26.90    120.89 o
   0  11   9     1627.52     1554.23    191.05 o
   1  11   9       52.68      135.26    133.12 o
   2  11   9      247.60      305.02    103.57 o
   3  11   9      230.20      191.31    105.18 o
   4  11   9      903.54      713.28    121.53 o
   5  11   9       55.44      -37.08    206.73 o
   6  11   9       83.38      142.08    183.91 o
   7  11   9        9.01      -98.04    205.06 o
   8  11   9       30.84     -128.95    128.95 o
   9  11   9        1.22      249.59    163.72 o
  10  11   9      233.20      -80.18    192.60 o
  11  11   9       31.21      211.26    174.24 o
 -12  12   9      626.83      726.78    219.71 o
 -11  12   9     2931.14     3059.54    278.66 o
 -10  12   9      100.25       31.86    193.44 o
  -9  12   9     5469.91     4951.81    313.14 o
  -8  12   9      943.11      828.84    192.04 o
  -7  12   9     3668.35     3410.42    392.95 o
  -6  12   9     1665.93     1920.59    175.68 o
  -5  12   9      217.17      107.69    124.45 o
  -4  12   9      947.54     1148.24    183.06 o
  -3  12   9     1964.56     1954.41    171.99 o
  -2  12   9       31.58       91.80    113.01 o
  -1  12   9     5367.17     5446.07    334.92 o
   0  12   9      932.92      858.18    176.73 o
   1  12   9     5894.32     6021.60    607.22 o
   2  12   9     4737.50     4690.81    213.23 o
   3  12   9      756.23      814.05    129.81 o
   4  12   9     4725.51     5272.59    227.34 o
   5  12   9       24.13       82.87    128.06 o
   6  12   9      528.98      742.45    221.39 o
   7  12   9      635.37      497.68    170.66 o
   8  12   9      122.55      -35.74    151.93 o
   9  12   9      796.93      585.75    181.12 o
  10  12   9      733.09      554.97    188.58 o
 -11  13   9      562.03      357.78    294.34 o
 -10  13   9     1506.50     1410.02    331.71 o
  -9  13   9       27.55     -126.58    160.02 o
  -8  13   9      547.11      462.39    178.98 o
  -7  13   9     1650.78     1764.17    217.38 o
  -6  13   9       22.94       30.46    234.41 o
  -5  13   9     3673.61     3791.89    222.52 o
  -4  13   9      400.72      326.47    127.51 o
  -3  13   9     2702.58     2982.16    199.64 o
  -2  13   9     2051.15     2215.02    227.60 o
  -1  13   9      819.86      880.29    141.50 o
   0  13   9     1782.39     2095.31    422.15 o
   1  13   9      141.62       48.98    139.15 o
   2  13   9      561.76      578.57    123.68 o
   3  13   9     1232.95     1055.42    137.94 o
   4  13   9        8.75      114.38    134.60 o
   5  13   9      764.06      743.26    167.04 o
   6  13   9      833.00     1283.85    250.17 o
   7  13   9      751.02      650.27    177.31 o
   8  13   9      734.40      919.10    195.21 o
   9  13   9        0.14     -102.18    171.98 o
 -11  14   9      108.21      -87.72    250.38 o
 -10  14   9      119.03      -66.78    261.48 o
  -9  14   9       97.81     -149.37    149.37 o
  -8  14   9        0.37       36.88    169.58 o
  -7  14   9      274.01      408.08    176.27 o
  -6  14   9        2.90       91.57    139.28 o
  -5  14   9      230.16      167.34    180.24 o
  -4  14   9       82.00       81.66    124.46 o
  -3  14   9      110.81      -79.34    118.28 o
  -2  14   9      102.51       43.85    118.25 o
  -1  14   9       75.19       67.29    113.53 o
   0  14   9      228.69      320.44    172.40 o
   1  14   9       71.40     -148.35    201.92 o
   2  14   9      143.36      122.46    107.85 o
   3  14   9       22.72      -95.51     95.51 o
   4  14   9       44.68       27.11    126.28 o
   5  14   9       32.20       71.03    140.46 o
   6  14   9       10.36      157.92    152.35 o
   7  14   9       67.68      110.30    148.08 o
   8  14   9      146.90      200.35    230.91 o
 -10  15   9      303.00      -53.38    282.83 o
  -9  15   9      270.25      -92.95    258.13 o
  -8  15   9      763.02     1062.26    224.26 o
  -7  15   9     3064.86     2860.38    264.95 o
  -6  15   9        9.62       90.80    161.89 o
  -5  15   9     5976.44     5675.56    266.44 o
  -4  15   9      492.11      568.20    144.98 o
  -3  15   9     4925.51     4876.45    251.33 o
  -2  15   9     1135.80     1321.60    183.12 o
  -1  15   9      445.40      510.98    136.54 o
   0  15   9     1024.93     1336.75    199.71 o
   1  15   9      359.55      506.97    168.46 o
   2  15   9       25.31     -102.21    102.21 o
   3  15   9     1979.93     1937.90    217.80 o
   4  15   9      518.73      566.48    172.78 o
   5  15   9     1809.59     2103.39    228.34 o
   6  15   9     1188.53     1309.12    206.50 o
   7  15   9      423.97      650.86    241.38 o
   8  15   9     1453.29     1423.78    307.74 o
  -8  16   9      143.32     -191.97    227.77 o
  -7  16   9      318.00      618.83    273.62 o
  -6  16   9     1337.18      787.00    264.30 o
  -5  16   9       70.22      326.92    163.74 o
  -4  16   9      567.63      703.33    153.36 o
  -3  16   9      850.54      849.21    183.53 o
  -2  16   9       12.81       -5.15    120.46 o
  -1  16   9     1891.42     1612.18    176.93 o
   0  16   9      287.82      297.51    171.21 o
   1  16   9     1495.75     1648.90    228.02 o
   2  16   9     1553.90     1601.75    229.59 o
   3  16   9      633.12      529.99    178.25 o
   4  16   9     1078.64     1208.71    203.60 o
   5  16   9        5.41       29.52    183.60 o
   6  16   9      809.57      919.88    259.38 o
  -7  17   9      309.10      456.38    272.78 o
  -6  17   9       50.83      -66.15    248.71 o
  -5  17   9      387.38      147.17    239.29 o
  -4  17   9      268.56      335.97    237.70 o
  -3  17   9      174.29      159.85    140.75 o
  -2  17   9      682.72      740.91    159.86 o
  -1  17   9        4.91      -69.15    125.96 o
   0  17   9      355.18      579.18    278.33 o
   1  17   9      345.08      448.48    179.58 o
   2  17   9        5.65      -29.57    140.98 o
   3  17   9      259.31      359.45    217.72 o
   4  17   9      250.68      407.18    213.33 o
   5  17   9      209.03      386.46    230.07 o
  -5  18   9       46.79     -132.10    238.87 o
  -4  18   9     1151.14      914.14    442.56 o
  -3  18   9       45.44      246.54    183.50 o
  -2  18   9       86.14      166.04    141.71 o
  -1  18   9     1895.62     2241.35    245.06 o
   0  18   9      656.58      622.39    253.31 o
   1  18   9     1597.98     1961.39    313.39 o
   2  18   9     1570.81     2214.49    317.58 o
   3  18   9      625.42      870.89    249.33 o
 -11   0  10      991.04      852.47    242.22 o
 -10   0  10    10394.07    11573.00    599.16 o
  -9   0  10      153.19     -172.50    172.50 o
  -8   0  10    11567.47    12036.71    611.51 o
  -7   0  10     2929.99     3074.28    344.80 o
  -6   0  10     4437.78     4895.62    392.74 o
  -5   0  10     4550.56     5228.06    409.07 o
  -4   0  10      469.73      415.77    212.28 o
  -3   0  10     2933.96     2683.43    300.21 o
  -2   0  10     6918.05     6046.61    407.18 o
  -1   0  10      398.54      218.98    179.20 o
   2   0  10     4989.55     5106.22    229.23 o
   3   0  10     8595.18     9602.32    316.96 o
   4   0  10     1207.70     1381.13    151.02 o
   5   0  10     7047.12     8030.20    454.29 o
   6   0  10      614.58      675.70    215.94 o
   7   0  10     1191.69     1510.46    171.96 o
   8   0  10     1915.60     2115.79    198.16 o
   9   0  10      457.85      968.87    242.84 o
  10   0  10      347.94      527.77    236.77 o
  11   0  10     1641.97     1821.96    320.09 o
  12   0  10      104.85      204.74    260.01 o
 -11   1  10      376.53      230.28    224.84 o
 -10   1  10       51.51      107.46    148.64 o
  -9   1  10       73.20      158.16    143.89 o
  -8   1  10      541.43      426.59    348.04 o
  -7   1  10       68.53       46.39    195.32 o
  -6   1  10     2652.19     2546.55    289.11 o
  -5   1  10       40.97      115.12    141.36 o
  -4   1  10     1395.49     1372.40    180.68 o
  -3   1  10      808.22      934.26    189.98 o
  -2   1  10      861.46      793.22    151.16 o
  -1   1  10      908.32      941.14    157.98 o
   0   1  10      227.03      200.26    125.14 o
   1   1  10      210.74      268.10     90.37 o
   2   1  10      925.26      929.32    112.76 o
   3   1  10        8.16      122.24     93.10 o
   4   1  10      557.06      454.45    106.47 o
   5   1  10      402.46      465.68    106.09 o
   6   1  10      312.64      175.69    101.62 o
   7   1  10      343.79      331.12    113.44 o
   8   1  10       75.69      -32.97    119.73 o
   9   1  10      800.91      930.97    244.31 o
  10   1  10       93.19       95.25    207.67 o
  11   1  10       40.92       18.42    231.75 o
  12   1  10       31.32       77.67    258.96 o
 -11   2  10      296.43      216.47    220.65 o
 -10   2  10     4482.01     4864.62    232.90 o
  -9   2  10      171.30      -53.15    146.13 o
  -8   2  10     2105.89     2200.15    219.75 o
  -7   2  10     1281.01     1260.40    184.82 o
  -6   2  10      568.25      478.38    157.42 o
  -5   2  10     2387.31     2245.33    205.10 o
  -4   2  10      630.94      711.05    154.77 o
  -3   2  10     1340.07     1232.76    175.04 o
  -2   2  10     3617.51     3427.39    231.56 o
  -1   2  10      119.90      196.24    128.74 o
   0   2  10     2290.77     2318.73    401.01 o
   1   2  10     2608.46     2810.11    157.09 o
   2   2  10     1720.13     1510.54    127.49 o
   3   2  10     3674.42     3897.61    178.66 o
   4   2  10        1.11      -23.14     89.41 o
   5   2  10     1807.38     1992.57    263.85 o
   6   2  10     1125.69     1021.80    129.06 o
   7   2  10      208.62       70.73    104.00 o
   8   2  10      460.62      265.56    224.63 o
   9   2  10      447.16      288.87    146.18 o
  10   2  10      513.88      666.57    244.10 o
  11   2  10      610.66      805.15    280.32 o
  12   2  10       17.29      150.31    228.82 o
 -12   3  10     2706.84     3248.46    364.69 o
 -11   3  10     1013.30     1355.32    460.46 o
 -10   3  10       52.38     -113.71    113.71 o
  -9   3  10     2119.88     2274.55    214.79 o
  -8   3  10     2230.45     2190.81    173.29 o
  -7   3  10      189.24      121.12    141.78 o
  -6   3  10     7697.75     7665.44    341.11 o
  -5   3  10       87.75      203.45    144.97 o
  -4   3  10     9503.13     9118.08    554.35 o
  -3   3  10     3140.80     2893.74    218.80 o
  -2   3  10     4067.51     3859.80    414.82 o
  -1   3  10     5668.93     5789.53    286.59 o
   0   3  10        2.84      -85.10    110.38 o
   1   3  10     2454.56     2532.72    152.93 o
   2   3  10     1832.91     1719.97    210.02 o
   3   3  10       59.88       35.46     89.47 o
   4   3  10     4020.22     4425.56    192.54 o
   5   3  10     2045.27     2344.89    161.25 o
   6   3  10     1096.42     1229.37    134.20 o
   7   3  10     2980.16     3997.49    324.79 o
   8   3  10       35.80      341.28    147.07 o
   9   3  10     2534.10     2848.07    231.58 o
  10   3  10       40.78      176.69    215.00 o
  11   3  10      415.74      408.44    262.73 o
  12   3  10      363.32      343.12    271.32 o
 -12   4  10      323.26      135.89    168.62 o
 -11   4  10       34.91      -42.50    151.44 o
 -10   4  10      730.99      535.67    176.71 o
  -9   4  10      169.39       17.47    119.08 o
  -8   4  10     2140.70     2446.29    182.13 o
  -7   4  10      489.73      477.59    131.38 o
  -6   4  10     2524.57     2773.24    270.06 o
  -5   4  10      164.75       35.58    129.30 o
  -4   4  10      240.16      174.58    167.69 o
  -3   4  10      145.44       88.31    124.49 o
  -2   4  10       38.18      -60.33    168.53 o
  -1   4  10      546.36      491.36    140.17 o
   0   4  10      480.23      343.28    143.93 o
   1   4  10      868.78     1060.10    157.76 o
   2   4  10     2245.64     2419.92    155.15 o
   3   4  10     2230.46     2214.90    171.07 o
   4   4  10     1586.27     1739.34    137.66 o
   5   4  10      473.23      715.76    118.18 o
   6   4  10      631.27      548.49    113.03 o
   7   4  10        5.20      -28.58    127.53 o
   8   4  10      112.23      -38.64    132.78 o
   9   4  10        1.18      -48.83    141.37 o
  10   4  10       72.06       14.65    201.18 o
  11   4  10      245.38      509.76    269.43 o
  12   4  10       37.11      -15.07    246.61 o
 -13   5  10      105.39     -130.63    256.03 o
 -12   5  10     1892.69     2225.96    243.08 o
 -11   5  10     1764.19     1759.33    326.58 o
 -10   5  10      486.84      652.14    181.93 o
  -9   5  10     2544.57     2373.18    185.00 o
  -8   5  10      470.99      408.74    134.82 o
  -7   5  10     2178.88     2360.60    181.13 o
  -6   5  10     1549.24     1619.20    158.89 o
  -5   5  10      248.15      126.38    138.62 o
  -4   5  10     4497.44     4635.33    277.57 o
  -3   5  10     1404.84     1796.54    242.64 o
  -2   5  10     1634.51     1516.88    178.96 o
  -1   5  10     4555.65     4522.54    258.13 o
   0   5  10      202.55      281.28    183.28 o
   1   5  10     2515.02     2846.85    215.32 o
   2   5  10     2546.40     2271.07    153.54 o
   3   5  10       14.66      -42.88     89.51 o
   4   5  10     1392.43     1625.35    140.42 o
   5   5  10      679.48      719.95    118.69 o
   6   5  10     1153.35     1199.25    136.00 o
   7   5  10     2535.28     2741.57    219.34 o
   8   5  10      165.53      290.99    147.14 o
   9   5  10      948.14     1208.69    411.79 o
  10   5  10       62.47       79.76    230.07 o
  11   5  10      280.91      450.10    242.84 o
  12   5  10      297.92      404.67    271.32 o
 -13   6  10      698.84      855.07    205.71 o
 -12   6  10     2402.93     2502.00    279.27 o
 -11   6  10      241.44      154.02    173.36 o
 -10   6  10     5406.89     6069.65    320.62 o
  -9   6  10      638.58      660.45    153.32 o
  -8   6  10     5383.48     5192.34    243.10 o
  -7   6  10     3356.57     3125.69    312.67 o
  -6   6  10     2079.02     2056.17    171.33 o
  -5   6  10     3069.93     3325.54    250.17 o
  -4   6  10      382.58      379.99    142.59 o
  -3   6  10      121.10      -82.94    118.06 o
  -2   6  10     4081.25     3777.48    249.44 o
  -1   6  10      178.70      -47.15    125.01 o
   0   6  10     7182.34     7088.72    314.81 o
   1   6  10     5710.18     5941.86    293.76 o
   2   6  10     3330.17     3520.97    180.68 o
   3   6  10     5953.37     5973.76    266.26 o
   4   6  10      119.93       53.82     97.17 o
   5   6  10     3145.62     3524.65    186.66 o
   6   6  10      139.13       39.95    100.14 o
   7   6  10       38.21      206.72    246.93 o
   8   6  10     1414.03     1360.99    188.21 o
   9   6  10      609.93      774.68    183.86 o
  10   6  10      329.74      437.91    169.25 o
  11   6  10     1043.75     1855.04    349.40 o
 -13   7  10        9.75       75.00    215.94 o
 -12   7  10       22.88     -160.31    160.31 o
 -11   7  10      294.91      294.78    168.30 o
 -10   7  10        0.34     -210.30    271.21 o
  -9   7  10     1108.74      817.76    184.51 o
  -8   7  10       40.84      -96.66    114.97 o
  -7   7  10      234.58      404.80    132.64 o
  -6   7  10      357.26      476.14    144.31 o
  -5   7  10      313.65      294.71    124.91 o
  -4   7  10      926.10      916.77    173.63 o
  -3   7  10      146.11      253.65    176.38 o
  -2   7  10      966.98     1175.21    283.04 o
  -1   7  10        4.38     -106.51    122.48 o
   0   7  10     2849.35     2887.46    232.90 o
   1   7  10      128.29      218.65    181.30 o
   2   7  10      335.94       57.84     96.90 o
   3   7  10      298.54      422.19    111.07 o
   4   7  10      212.51      254.24    119.54 o
   5   7  10        0.68      -14.74     97.95 o
   6   7  10      250.47      231.84    134.05 o
   7   7  10       16.70     -132.03    132.03 o
   8   7  10       13.83        2.84    171.98 o
   9   7  10      379.39      522.72    175.11 o
  10   7  10     1030.23     1152.72    204.46 o
  11   7  10       24.79        1.26    257.92 o
 -13   8  10     3101.62     3719.03    298.22 o
 -12   8  10      504.48      497.25    186.22 o
 -11   8  10      680.85      594.52    193.32 o
 -10   8  10     2302.88     2171.41    238.93 o
  -9   8  10      181.91      112.15    162.30 o
  -8   8  10     1849.09     1815.49    177.06 o
  -7   8  10     2292.41     2294.65    183.39 o
  -6   8  10       51.20      178.46    122.20 o
  -5   8  10     6213.36     6060.98    257.36 o
  -4   8  10      954.48     1055.04    147.13 o
  -3   8  10     5401.86     5249.63    292.68 o
  -2   8  10     6426.43     6790.18    331.71 o
  -1   8  10      256.89      478.05    150.58 o
   0   8  10     5120.06     4680.41    273.56 o
   1   8  10       72.73      -28.56    124.91 o
   2   8  10      291.92      377.49    110.24 o
   3   8  10     2738.59     2594.72    166.95 o
   4   8  10      491.13      502.95    118.68 o
   5   8  10     2038.09     2048.41    163.65 o
   6   8  10     2402.07     3014.41    238.76 o
   7   8  10       53.33       95.12    157.64 o
   8   8  10     3606.21     3496.75    254.30 o
   9   8  10       25.41       -9.85    148.90 o
  10   8  10      973.80     1263.06    211.23 o
  11   8  10      364.64      467.48    278.43 o
 -12   9  10     1129.15     1014.43    220.74 o
 -11   9  10      654.19      296.39    328.78 o
 -10   9  10      139.15      282.27    173.33 o
  -9   9  10      783.48      842.46    304.18 o
  -8   9  10      595.06      715.54    151.09 o
  -7   9  10      224.11      222.11    128.53 o
  -6   9  10     4140.00     4149.02    229.14 o
  -5   9  10        3.40       27.33    117.53 o
  -4   9  10     3416.21     3555.93    204.75 o
  -3   9  10     4413.59     4392.82    279.53 o
  -2   9  10     3485.70     3670.09    265.87 o
  -1   9  10     2959.10     2816.22    254.99 o
   0   9  10      108.37     -125.04    125.04 o
   1   9  10     1002.62     1126.82    193.54 o
   2   9  10      240.69       -0.42     95.41 o
   3   9  10      255.36      307.03    112.02 o
   4   9  10     1757.28     1691.84    152.25 o
   5   9  10      776.03      743.81    141.91 o
   6   9  10     1124.65     1000.53    183.55 o
   7   9  10     1193.71     1587.01    210.19 o
   8   9  10      443.07      385.87    280.00 o
   9   9  10     1465.75     1668.55    293.19 o
  10   9  10        4.12     -137.29    161.48 o
 -12  10  10       70.30     -184.02    264.41 o
 -11  10  10      315.71      363.14    190.88 o
 -10  10  10       10.04      410.57    186.42 o
  -9  10  10        6.14      149.08    255.93 o
  -8  10  10        5.90     -133.08    133.08 o
  -7  10  10      551.79      473.10    223.32 o
  -6  10  10        7.69      -98.25    115.60 o
  -5  10  10     2789.11     2785.66    198.55 o
  -4  10  10       33.82       62.27    116.89 o
  -3  10  10     1758.47     1534.81    205.98 o
  -2  10  10      263.59      209.99    221.18 o
  -1  10  10      946.68     1230.05    340.82 o
   0  10  10      227.33      307.71    148.08 o
   1  10  10      184.52      -41.11    156.49 o
   2  10  10       18.25        2.32    106.86 o
   3  10  10       26.03      -60.66     96.73 o
   4  10  10      483.60      444.48    119.49 o
   5  10  10      235.17      387.38    239.81 o
   6  10  10      792.58     1267.56    244.73 o
   7  10  10       98.11      175.17    246.51 o
   8  10  10      675.39      888.55    184.61 o
   9  10  10        1.67     -154.81    154.81 o
  10  10  10      100.79       22.94    330.88 o
 -11  11  10     2334.28     2007.23    379.34 o
 -10  11  10        4.13       14.59    282.93 o
  -9  11  10     2992.94     2881.65    274.03 o
  -8  11  10     1187.87     1257.42    222.49 o
  -7  11  10     2902.28     2958.58    212.44 o
  -6  11  10     3045.55     2852.56    226.98 o
  -5  11  10       28.78     -115.31    115.31 o
  -4  11  10     1413.08     1371.10    164.92 o
  -3  11  10     1356.40     1428.04    166.54 o
  -2  11  10       33.90      -30.23    137.75 o
  -1  11  10     4334.32     4493.85    307.11 o
   0  11  10      552.99      804.42    177.40 o
   1  11  10     1782.80     1790.47    299.26 o
   2  11  10     5023.86     4885.73    227.00 o
   3  11  10      456.39      530.77    127.97 o
   4  11  10     2919.35     3167.50    193.33 o
   5  11  10      183.24      299.09    158.42 o
   6  11  10     1042.03     1202.04    192.57 o
   7  11  10      837.16      771.40    181.94 o
   8  11  10      139.54      260.65    180.77 o
   9  11  10      649.42      540.54    246.82 o
 -11  12  10      187.30      -69.50    288.48 o
 -10  12  10      645.19      202.86    276.34 o
  -9  12  10        6.21     -166.16    168.22 o
  -8  12  10     1058.95     1006.51    208.96 o
  -7  12  10      246.43      203.86    176.01 o
  -6  12  10        4.88      -34.86    128.77 o
  -5  12  10     1046.39     1139.24    160.45 o
  -4  12  10      171.29      129.11    128.86 o
  -3  12  10      596.55      567.61    137.22 o
  -2  12  10      461.53      386.67    172.49 o
  -1  12  10      534.83      493.54    167.32 o
   0  12  10     1629.73     1357.06    329.72 o
   1  12  10      101.42      -70.86    144.10 o
   2  12  10      183.28       60.18    112.13 o
   3  12  10      496.92      633.91    132.90 o
   4  12  10       71.63       -6.48    137.35 o
   5  12  10      461.79      495.06    168.46 o
   6  12  10       87.51       92.86    174.70 o
   7  12  10      280.81      589.36    177.43 o
   8  12  10      216.55      460.57    261.27 o
 -10  13  10       89.62      637.68    314.44 o
  -9  13  10     1810.46     2070.46    359.45 o
  -8  13  10       61.23      -19.70    174.52 o
  -7  13  10     1212.41     1178.13    228.29 o
  -6  13  10      176.49      265.06    136.83 o
  -5  13  10      214.65       59.57    136.22 o
  -4  13  10      150.91      150.35    133.77 o
  -3  13  10       96.27       48.42    119.89 o
  -2  13  10      359.85      348.49    185.38 o
  -1  13  10      417.59      706.76    192.29 o
   0  13  10      535.71      335.26    161.31 o
   1  13  10      747.26      418.18    396.51 o
   2  13  10      946.05     1170.36    152.64 o
   3  13  10      149.84      283.62    148.63 o
   4  13  10      972.03      823.81    185.48 o
   5  13  10        6.52       -6.80    393.37 o
   6  13  10       49.14       67.41    184.85 o
   7  13  10       18.94     -160.78    208.72 o
  -9  14  10       75.12       52.34    239.08 o
  -8  14  10      805.93      898.31    312.98 o
  -7  14  10     2018.56     2098.30    360.92 o
  -6  14  10      131.28      452.60    179.52 o
  -5  14  10     4714.05     4577.72    258.08 o
  -4  14  10      389.32      295.60    143.26 o
  -3  14  10     3678.39     3808.64    231.81 o
  -2  14  10     2043.42     1780.30    262.11 o
  -1  14  10      768.21      766.12    196.50 o
   0  14  10     2121.53     1923.13    233.74 o
   1  14  10      220.18      246.23    158.50 o
   2  14  10      657.21      901.52    152.25 o
   3  14  10     1954.74     2112.18    180.72 o
   4  14  10      116.00      281.27    186.42 o
   5  14  10     1351.85     1361.18    267.76 o
   6  14  10      900.49      891.82    257.71 o
  -7  15  10       30.95      338.52    264.62 o
  -6  15  10       86.05     -211.65    243.89 o
  -5  15  10       85.15       24.72    165.96 o
  -4  15  10      359.85      109.56    133.64 o
  -3  15  10      294.81      287.31    141.30 o
  -2  15  10       12.12      -96.82    127.75 o
  -1  15  10      251.86      303.24    162.98 o
   0  15  10        7.62     -121.72    157.40 o
   1  15  10       87.73      221.77    167.83 o
   2  15  10      141.98      218.87    126.06 o
   3  15  10        8.17      127.28    206.42 o
   4  15  10      188.32      285.55    200.56 o
   5  15  10       17.23      -94.63    199.30 o
  -6  16  10        5.88        0.00    242.22 o
  -5  16  10     1444.04     1542.99    249.33 o
  -4  16  10      663.44      641.60    387.09 o
  -3  16  10     1215.22      940.87    219.25 o
  -2  16  10     1069.59     1012.75    175.10 o
  -1  16  10      182.37      392.89    190.96 o
   0  16  10      718.35     1054.07    283.04 o
   1  16  10      572.45      900.20    251.43 o
   2  16  10       18.71     -211.08    253.63 o
   3  16  10      744.35      975.56    254.78 o
  -2  17  10       11.95      245.36    264.62 o
   0  17  10      606.35      655.89    270.48 o
 -11   1  11      259.36      270.48    247.24 o
 -10   1  11     6244.19     6637.47    399.96 o
  -9   1  11       73.45       70.65    145.50 o
  -8   1  11     6076.95     6294.94    343.83 o
  -7   1  11     2078.71     2219.48    239.09 o
  -6   1  11     1757.88     1856.98    224.55 o
  -5   1  11     3610.08     3509.58    261.18 o
  -4   1  11      129.68      321.55    150.80 o
  -3   1  11     2275.42     2484.90    279.69 o
  -2   1  11     5703.37     5320.86    303.03 o
  -1   1  11        8.67     -118.52    118.52 o
   0   1  11     6279.30     6321.49    318.34 o
   1   1  11     3205.97     3221.47    438.79 o
   2   1  11     3168.25     3030.53    231.84 o
   3   1  11     4705.14     4780.77    268.96 o
   4   1  11      423.28      180.52    107.43 o
   5   1  11     2352.86     2573.82    171.75 o
   6   1  11      191.03      352.75    118.86 o
   7   1  11     1010.49      955.19    230.37 o
   8   1  11      499.47      267.31    215.94 o
   9   1  11      151.07      306.49    219.61 o
  10   1  11      466.66      430.00    254.57 o
 -11   2  11      401.62      503.90    268.80 o
 -10   2  11      117.27     -141.98    146.06 o
  -9   2  11      929.97      838.85    187.84 o
  -8   2  11      592.91      663.64    179.76 o
  -7   2  11       22.54      -28.81    146.47 o
  -6   2  11     3022.08     3054.23    516.46 o
  -5   2  11      886.24      773.59    177.26 o
  -4   2  11     3346.23     3212.85    249.86 o
  -3   2  11     2614.83     2639.64    232.64 o
  -2   2  11      705.33      659.97    221.80 o
  -1   2  11     3558.05     3760.93    255.84 o
   0   2  11      122.08      238.55    100.70 o
   1   2  11      413.81      242.47    105.33 o
   2   2  11      432.62      486.61    113.53 o
   3   2  11        6.14      -15.82    129.50 o
   4   2  11      228.62      240.39    105.71 o
   5   2  11     1630.26     1881.00    156.88 o
   6   2  11       87.91      -83.89    100.57 o
   7   2  11     1191.60     1393.57    152.56 o
   8   2  11      212.28      245.35    149.16 o
   9   2  11     1258.15     1484.07    296.86 o
  10   2  11      131.08       -1.26    212.70 o
 -12   3  11       80.98      268.18    237.19 o
 -11   3  11       85.13       84.37    248.29 o
 -10   3  11       80.92     -143.96    143.96 o
  -9   3  11       69.11      -14.84    159.88 o
  -8   3  11       88.10      169.93    157.01 o
  -7   3  11       68.31      194.61    159.25 o
  -6   3  11      201.86      176.00    189.88 o
  -5   3  11      525.73      257.81    256.56 o
  -4   3  11      261.18      245.72    148.53 o
  -3   3  11      404.23      512.89    163.87 o
  -2   3  11      156.22       53.29    138.73 o
  -1   3  11      373.03      407.32    152.16 o
   0   3  11       51.21       18.16     96.36 o
   1   3  11      130.69      -19.01    155.13 o
   2   3  11       24.64      -45.38     94.53 o
   3   3  11       14.63      -32.73    127.42 o
   4   3  11       97.92      296.88    108.37 o
   5   3  11       73.53       16.42    108.33 o
   6   3  11      424.05      471.93    126.95 o
   7   3  11        2.00      161.22    136.63 o
   8   3  11       45.54      -71.02    138.95 o
   9   3  11       10.44     -199.93    199.93 o
  10   3  11       22.34     -216.89    216.89 o
 -12   4  11     2573.72     2447.70    363.64 o
 -11   4  11     1317.89     1196.86    216.76 o
 -10   4  11      209.34       68.83    343.75 o
  -9   4  11     2669.61     2599.75    253.37 o
  -8   4  11     1292.18     1375.72    275.08 o
  -7   4  11      347.94      201.44    162.73 o
  -6   4  11     7539.66     7682.45    658.09 o
  -5   4  11      245.90      234.55    187.26 o
  -4   4  11     7104.19     7171.62    349.65 o
  -3   4  11     3010.68     3464.76    259.11 o
  -2   4  11     2716.84     2677.00    226.73 o
  -1   4  11     4559.82     4469.55    276.35 o
   0   4  11       34.20       37.15    133.05 o
   1   4  11     2750.39     2899.65    173.92 o
   2   4  11     1285.17     1230.82    134.14 o
   3   4  11       65.82      165.33    104.82 o
   4   4  11     3159.23     3168.76    183.60 o
   5   4  11     1114.52     1334.70    145.89 o
   6   4  11     1687.82     1524.41    205.73 o
   7   4  11     1966.93     2114.47    211.14 o
   8   4  11       19.88     -132.33    132.33 o
   9   4  11     1187.44     1689.46    214.62 o
  10   4  11       39.99      -23.45    218.98 o
 -12   5  11     1162.85     1288.34    258.34 o
 -11   5  11        6.85       -1.24    168.85 o
 -10   5  11     2655.11     2951.27    261.50 o
  -9   5  11       94.38      128.90    138.28 o
  -8   5  11     1762.98     1838.97    310.67 o
  -7   5  11     1249.62     1565.25    214.97 o
  -6   5  11     2865.35     2586.93    246.45 o
  -5   5  11      140.43      113.54    227.25 o
  -4   5  11      180.02     -111.88    145.45 o
  -3   5  11       44.06       54.05    144.66 o
  -2   5  11     1044.27      874.36    176.56 o
  -1   5  11      581.04      644.84    169.26 o
   0   5  11     2793.12     2873.74    241.65 o
   1   5  11     1850.83     1683.58    149.78 o
   2   5  11     1634.97     1618.58    164.88 o
   3   5  11     2715.89     2870.10    174.91 o
   4   5  11      871.11      712.63    212.13 o
   5   5  11      770.20      729.50    134.89 o
   6   5  11        4.51       52.10    113.07 o
   7   5  11       12.71     -127.81    127.81 o
   8   5  11       68.79       42.20    150.67 o
   9   5  11       89.24      141.50    247.97 o
  10   5  11      114.98     -111.37    229.45 o
 -12   6  11       58.94     -184.85    184.85 o
 -11   6  11      840.59      769.21    197.99 o
 -10   6  11        0.91       -0.93    165.25 o
  -9   6  11     1160.82      912.64    164.94 o
  -8   6  11      777.10      535.31    151.25 o
  -7   6  11     2357.64     2180.74    238.53 o
  -6   6  11      322.12      621.38    176.09 o
  -5   6  11       30.60      153.51    163.51 o
  -4   6  11      983.44      683.14    178.67 o
  -3   6  11      709.97      526.12    172.49 o
  -2   6  11      220.73      302.50    153.67 o
  -1   6  11      620.74      510.62    173.07 o
   0   6  11      742.40      831.85    178.16 o
   1   6  11      726.47      723.57    138.62 o
   2   6  11     2043.90     1834.40    158.23 o
   3   6  11      723.79      760.13    181.10 o
   4   6  11      819.68      913.73    136.59 o
   5   6  11        4.75     -115.85    115.85 o
   6   6  11      167.82      132.61    163.61 o
   7   6  11      303.42      609.30    171.07 o
   8   6  11       42.16       -8.94    144.58 o
   9   6  11       51.14     -150.06    155.29 o
 -12   7  11      952.22     1080.03    340.61 o
 -11   7  11      271.93      507.98    207.61 o
 -10   7  11     2567.00     2435.95    257.36 o
  -9   7  11      161.74      186.53    176.64 o
  -8   7  11     2053.94     1867.70    234.66 o
  -7   7  11     2991.89     2728.44    209.01 o
  -6   7  11      663.35      586.35    176.07 o
  -5   7  11     4256.63     4285.15    347.94 o
  -4   7  11      317.00      438.19    327.94 o
  -3   7  11     1477.89     1440.29    268.49 o
  -2   7  11     2205.51     2549.39    242.12 o
  -1   7  11      335.82      409.93    164.19 o
   0   7  11     6032.97     5987.91    313.10 o
   1   7  11      477.01      566.21    198.49 o
   2   7  11      394.76      459.49    146.81 o
   3   7  11     2569.50     2823.29    183.18 o
   4   7  11      102.48      161.89    109.52 o
   5   7  11     2041.91     1842.61    174.84 o
   6   7  11      247.25      238.64    372.33 o
   7   7  11       28.43       61.60    186.01 o
   8   7  11     1092.22     1195.18    198.61 o
   9   7  11      150.78      100.01    300.73 o
 -11   8  11       36.33     -238.45    238.45 o
 -10   8  11       18.51       18.65    215.32 o
  -9   8  11       28.90      294.67    180.81 o
  -8   8  11      261.01      342.06    163.82 o
  -7   8  11       23.76       66.72    122.10 o
  -6   8  11     1773.30     1931.56    321.56 o
  -5   8  11      185.64      297.32    162.98 o
  -4   8  11     1769.33     1757.63    327.94 o
  -3   8  11     1232.41     1202.97    204.44 o
  -2   8  11     1721.45     1658.49    221.30 o
  -1   8  11      988.31     1238.55    198.77 o
   0   8  11     1052.47      819.78    179.46 o
   1   8  11       73.96     -116.54    188.48 o
   2   8  11      153.36      141.74    108.41 o
   3   8  11       30.67      -52.41    107.60 o
   4   8  11       89.78       23.81    131.52 o
   5   8  11      662.06      667.82    224.66 o
   6   8  11     1005.72     1047.15    188.45 o
   7   8  11      453.47      543.41    180.54 o
   8   8  11      119.28      271.57    167.78 o
   9   8  11     1054.60     1200.11    370.13 o
 -11   9  11      580.69       27.84    284.30 o
 -10   9  11      487.80      333.79    193.33 o
  -9   9  11       37.75      196.53    175.34 o
  -8   9  11      517.35      235.38    169.70 o
  -7   9  11     2391.61     2482.07    402.65 o
  -6   9  11       13.76      104.33    131.42 o
  -5   9  11     2895.09     2772.94    264.65 o
  -4   9  11      884.55      892.48    194.28 o
  -3   9  11     4716.54     4947.85    312.79 o
  -2   9  11     1187.20     1104.79    198.78 o
  -1   9  11      613.52      820.17    184.98 o
   0   9  11     1107.26      872.39    188.60 o
   1   9  11       60.95       87.90    112.30 o
   2   9  11      296.26      211.46    119.38 o
   3   9  11     1000.80     1025.69    150.67 o
   4   9  11      304.92      317.97    119.35 o
   5   9  11      893.11      868.41    184.87 o
   6   9  11      919.60     1518.19    212.69 o
   7   9  11       69.55      -28.78    149.17 o
   8   9  11     1466.25     1684.42    311.09 o
 -10  10  11        1.08      172.92    286.81 o
  -9  10  11     1731.79     1512.54    322.40 o
  -8  10  11     1353.24     1276.84    220.41 o
  -7  10  11      696.39      657.60    156.90 o
  -6  10  11     3823.58     3654.66    232.66 o
  -5  10  11       19.64       19.71    207.55 o
  -4  10  11     2611.13     2711.41    252.96 o
  -3  10  11     1511.38     1654.13    223.74 o
  -2  10  11      140.57      272.65    166.39 o
  -1  10  11     4881.58     4621.34    757.21 o
   0  10  11      147.60      275.04    161.99 o
   1  10  11     1352.88     1388.25    158.20 o
   2  10  11     1709.88     2106.84    174.72 o
   3  10  11      283.79      421.99    129.37 o
   4  10  11     1809.91     2032.59    173.45 o
   5  10  11      452.90      568.66    204.32 o
   6  10  11     1032.28     1138.36    204.59 o
   7  10  11      464.55      681.01    246.19 o
  -9  11  11       13.94     -244.73    250.59 o
  -8  11  11      167.68     -116.40    230.07 o
  -7  11  11       34.50       27.95    134.43 o
  -6  11  11       81.27       11.47    136.40 o
  -5  11  11       68.33     -121.33    121.33 o
  -4  11  11       46.98      139.48    164.69 o
  -3  11  11       11.44       70.25    150.79 o
  -2  11  11       11.91     -128.00    152.01 o
  -1  11  11      388.91      465.05    183.77 o
   0  11  11       22.62      227.56    154.54 o
   1  11  11        7.43     -109.26    110.40 o
   2  11  11        9.02       38.79    113.08 o
   3  11  11      171.14      177.76    139.29 o
   4  11  11       45.46      -24.28    139.29 o
   5  11  11      148.93      298.45    164.55 o
   6  11  11      131.40      -11.72    192.39 o
   7  11  11       16.03      101.32    232.17 o
  -8  12  11      192.50      379.34    258.75 o
  -7  12  11     1567.66     1594.40    321.35 o
  -6  12  11      755.12      953.93    172.78 o
  -5  12  11       64.13      138.36    138.08 o
  -4  12  11      592.29      517.43    334.02 o
  -3  12  11      590.79      528.80    189.29 o
  -2  12  11      118.28      -32.12    156.71 o
  -1  12  11     1558.62     1365.57    213.79 o
   0  12  11     1152.86     1032.64    247.35 o
   1  12  11      805.75     1047.15    220.42 o
   2  12  11     2333.78     2180.45    185.45 o
   3  12  11       43.38      199.37    132.57 o
   4  12  11     1119.14      951.49    246.82 o
   5  12  11       10.56       27.63    190.09 o
   6  12  11      130.82      383.32    236.77 o
  -7  13  11     1186.19     1300.68    314.65 o
  -6  13  11      152.33      202.78    180.49 o
  -5  13  11     2151.27     2524.76    262.63 o
  -4  13  11      419.65      304.04    262.92 o
  -3  13  11     1273.83     1841.19    277.49 o
  -2  13  11     1055.01     1475.24    228.96 o
  -1  13  11      207.71      457.07    191.74 o
   0  13  11     1660.20     1838.43    352.54 o
   1  13  11      101.16      231.80    129.93 o
   2  13  11      526.08      425.31    162.22 o
   3  13  11      812.16     1013.06    273.62 o
   4  13  11       25.09     -181.51    181.51 o
  -5  14  11      249.24      369.06    200.93 o
  -4  14  11       14.35      122.17    188.70 o
  -3  14  11       44.66      289.11    285.55 o
  -2  14  11       95.72      371.59    287.85 o
  -1  14  11       97.28      -19.26    205.37 o
   0  14  11      183.13      230.91    227.35 o
   1  14  11       13.92       78.35    169.68 o
   2  14  11       90.17       55.31    150.44 o
   3  14  11       21.16     -128.33    183.81 o
 -11   0  12      162.03       20.93    256.66 o
 -10   0  12     5823.82     6356.66    520.23 o
  -9   0  12      336.21      260.64    270.06 o
  -8   0  12     6329.94     6535.23    519.60 o
  -7   0  12     2206.32     1557.34    317.16 o
  -6   0  12      263.89      222.75    231.75 o
  -5   0  12     2633.44     2486.64    358.82 o
  -4   0  12      445.60      630.35    271.53 o
  -3   0  12      501.49      647.72    267.13 o
  -2   0  12     4203.62     3507.01    375.15 o
  -1   0  12      164.56      267.97    222.12 o
   0   0  12     4394.36     4957.17    418.70 o
   1   0  12     2603.55     2584.83    347.73 o
   2   0  12     1359.67     1091.75    274.04 o
   3   0  12     4850.65     5324.99    432.72 o
   4   0  12       86.77     -120.79    213.12 o
   5   0  12     2143.77     2059.57    319.05 o
   6   0  12      494.55      583.04    254.36 o
   7   0  12      382.44      554.15    253.94 o
 -11   1  12       27.39     -223.37    245.78 o
 -10   1  12      186.57      129.58    185.55 o
  -9   1  12       98.04      158.64    177.53 o
  -8   1  12       13.18     -104.07    158.76 o
  -7   1  12        5.84       64.75    179.31 o
  -6   1  12      491.98      266.15    176.50 o
  -5   1  12      192.86      428.34    178.67 o
  -4   1  12      884.96     1010.78    287.64 o
  -3   1  12      832.59      765.86    180.98 o
  -2   1  12      708.30      550.41    172.49 o
  -1   1  12     1047.07      866.68    185.11 o
   0   1  12       71.05       87.57    150.40 o
   1   1  12      238.74      544.18    167.62 o
   2   1  12       35.50       95.51    147.91 o
   3   1  12        0.87      266.91    153.62 o
   4   1  12       22.27      111.94    175.75 o
   5   1  12      244.99      135.13    147.08 o
   6   1  12      102.12       -4.01    310.88 o
   7   1  12      596.65      589.68    185.01 o
 -11   2  12       95.44       -7.75    269.43 o
 -10   2  12     1778.35     1767.70    397.55 o
  -9   2  12       93.98      -31.15    186.01 o
  -8   2  12     1345.92      957.26    211.57 o
  -7   2  12      636.77      342.24    487.26 o
  -6   2  12      313.48      367.76    189.57 o
  -5   2  12      901.10      785.56    195.05 o
  -4   2  12      391.47      345.10    171.20 o
  -3   2  12      368.71      259.74    162.04 o
  -2   2  12     1119.53     1042.99    208.30 o
  -1   2  12       32.82     -129.75    143.88 o
   0   2  12     1052.57      947.50    190.38 o
   1   2  12      486.62      402.43    161.80 o
   2   2  12      711.23      668.21    170.70 o
   3   2  12     1500.85     1456.12    274.77 o
   4   2  12        0.87      -34.42    170.10 o
   5   2  12      310.50      -29.38    151.76 o
   6   2  12      348.76      665.84    393.26 o
   7   2  12      125.01      165.39    236.15 o
   8   2  12      211.27       16.75    233.21 o
 -11   3  12      427.77      299.16    252.27 o
 -10   3  12      156.61      184.31    180.62 o
  -9   3  12     1251.84     1525.77    246.93 o
  -8   3  12      314.88      169.96    234.05 o
  -7   3  12       36.12      -44.33    248.71 o
  -6   3  12     3708.26     4733.65    313.30 o
  -5   3  12      782.77      851.08    206.42 o
  -4   3  12     5287.37     5917.28    801.70 o
  -3   3  12     3221.46     3096.16    265.90 o
  -2   3  12     1250.34     1097.99    204.84 o
  -1   3  12     4248.63     4405.23    285.73 o
   0   3  12       58.18      103.63    106.17 o
   1   3  12     1681.51     1806.58    162.28 o
   2   3  12      543.95      701.08    128.38 o
   3   3  12       73.12      131.53    115.36 o
   4   3  12     1230.28     1276.97    150.25 o
   5   3  12     1377.00     1570.35    176.05 o
   6   3  12      689.92      487.14    139.43 o
   7   3  12     1662.91     1805.48    214.72 o
   8   3  12       45.80       26.13    159.22 o
 -10   4  12      985.78      379.55    290.58 o
  -9   4  12       35.82      -34.71    318.31 o
  -8   4  12      127.13       36.38    169.97 o
  -7   4  12      225.19       -8.18    249.86 o
  -6   4  12      322.67      363.36    228.19 o
  -5   4  12        4.46     -185.11    189.77 o
  -4   4  12       18.50     -136.65    152.75 o
  -3   4  12        5.94      -56.64    154.78 o
  -2   4  12       50.48       50.03    155.66 o
  -1   4  12      531.83      613.27    187.14 o
   0   4  12      279.36      118.58    109.89 o
   1   4  12       90.76      176.32    114.23 o
   2   4  12      173.96      359.18    122.91 o
   3   4  12      726.73      947.95    141.94 o
   4   4  12      120.96      105.23    118.15 o
   5   4  12       32.99       73.46    123.61 o
   6   4  12        0.83     -101.04    117.22 o
   7   4  12       36.84      -35.11    143.64 o
   8   4  12       10.16     -147.85    147.85 o
  -9   5  12     1798.23     1959.87    356.94 o
  -8   5  12     1473.25     1721.33    237.18 o
  -7   5  12      977.43     1019.56    213.53 o
  -6   5  12     2817.39     2838.03    268.52 o
  -5   5  12      135.30      249.79    203.38 o
  -4   5  12     1433.22     1670.10    227.82 o
  -3   5  12     1269.30     1135.97    201.76 o
  -2   5  12      269.89      380.78    176.12 o
  -1   5  12     2186.22     2472.53    243.19 o
   0   5  12     1038.44     1175.01    145.41 o
   1   5  12      564.35      405.74    183.55 o
   2   5  12     3196.73     3107.03    196.45 o
   3   5  12       52.53      -76.82    114.57 o
   4   5  12     1751.71     1491.11    155.88 o
   5   5  12      368.21      649.07    136.51 o
   6   5  12      582.49      516.15    172.15 o
   7   5  12      939.79      898.96    189.78 o
  -9   6  12      105.63      119.21    192.85 o
  -8   6  12     1879.00     2495.46    264.12 o
  -7   6  12     1932.58     1962.78    248.24 o
  -6   6  12      952.54      761.16    199.77 o
  -5   6  12     1144.23     1460.53    285.66 o
  -4   6  12       16.16      -43.11    158.12 o
  -3   6  12      356.60      558.40    187.11 o
  -2   6  12      490.03      571.28    190.15 o
  -1   6  12      226.46      402.69    166.07 o
   0   6  12     2841.79     3129.26    237.86 o
   1   6  12      943.31      924.23    141.32 o
   2   6  12      786.50      922.16    140.14 o
   3   6  12     1053.02     1144.22    147.95 o
   4   6  12      126.79       68.26    113.83 o
   5   6  12     1620.15     1799.08    174.23 o
   6   6  12       51.19      -92.55    135.70 o
   7   6  12       98.10     -140.68    211.02 o
  -8   7  12      157.44      409.49    285.76 o
  -7   7  12      558.30      408.76    190.35 o
  -6   7  12       53.16      -97.83    163.67 o
  -5   7  12      613.82      643.30    267.86 o
  -4   7  12      661.67      478.42    183.34 o
  -3   7  12       36.33      -39.76    152.40 o
  -2   7  12      210.21      181.07    168.48 o
  -1   7  12      353.73      492.70    236.98 o
   0   7  12      930.28     1141.36    206.80 o
   1   7  12      131.20       77.22    118.54 o
   2   7  12      278.89      472.25    159.27 o
   3   7  12       23.66      124.03    119.23 o
   4   7  12      152.52      -67.80    118.16 o
   5   7  12      155.08       81.18    145.28 o
   6   7  12       56.07     -142.36    186.11 o
  -9   8  12      117.19     -106.35    265.87 o
  -8   8  12      799.60      753.65    303.35 o
  -7   8  12     1553.36     1986.09    368.24 o
  -6   8  12      214.70      379.75    190.40 o
  -5   8  12     2984.96     2690.47    275.51 o
  -4   8  12      367.59      415.80    192.09 o
  -3   8  12     1879.76     1971.52    243.92 o
  -2   8  12      899.79     1141.50    211.14 o
  -1   8  12      158.43       44.53    164.39 o
   0   8  12     1559.13     1566.40    218.84 o
   1   8  12      307.71      339.61    128.13 o
   2   8  12      487.72      456.51    138.77 o
   3   8  12     2016.06     2176.22    180.82 o
   4   8  12       39.61       20.33    168.86 o
   5   8  12     1025.21     1200.20    261.90 o
   6   8  12      247.68      476.27    252.27 o
  -8   9  12      545.82      580.52    278.01 o
  -7   9  12       27.43       94.42    261.27 o
  -6   9  12     2849.72     2938.00    416.18 o
  -5   9  12       48.40      196.36    178.83 o
  -4   9  12     1774.47     1705.11    404.36 o
  -3   9  12     1319.13     1153.58    213.63 o
  -2   9  12      358.16      188.42    263.88 o
  -1   9  12     1209.99      926.17    228.19 o
   0   9  12        7.71       -0.15    157.04 o
   1   9  12      667.76      733.68    149.95 o
   2   9  12      489.62      291.02    240.69 o
   3   9  12       11.88      145.39    155.00 o
   4   9  12      561.43      312.17    162.60 o
   5   9  12      453.73      597.48    243.05 o
  -7  10  12      414.76      953.58    320.93 o
  -6  10  12      151.21     -175.64    263.15 o
  -5  10  12      787.43      484.85    304.60 o
  -4  10  12      495.35      546.61    294.97 o
  -3  10  12      425.45      346.49    188.30 o
  -2  10  12      913.08      865.29    212.28 o
  -1  10  12      275.99      -10.42    170.95 o
   0  10  12      140.26      247.91    180.81 o
   1  10  12       41.13        6.88    136.55 o
   2  10  12       16.76      -23.13    138.98 o
   3  10  12       37.94      167.22    151.46 o
   4  10  12      185.98       29.52    209.77 o
  -6  11  12     1239.42      668.45    309.84 o
  -5  11  12       87.34     -181.30    233.63 o
  -4  11  12      816.57      406.97    287.64 o
  -3  11  12      204.83      186.11    254.99 o
  -1  11  12     1508.85     1876.18    337.89 o
   0  11  12      433.16      426.44    257.92 o
   1  11  12     1078.21     1312.96    198.95 o
   2  11  12     1244.40     1656.42    208.44 o
   3  11  12      192.27      221.02    170.08 o
   1  12  12      316.11      311.51    211.02 o
  -7   1  13     1180.69      962.79    316.54 o
  -6   1  13      570.42      405.53    201.69 o
  -5   1  13     1125.31     1121.36    223.73 o
  -4   1  13      291.55      250.59    179.65 o
  -3   1  13      418.27      200.78    176.32 o
  -2   1  13     1197.06     1146.53    247.35 o
  -1   1  13      122.88      179.52    161.68 o
   0   1  13     1146.03     1308.27    208.35 o
   1   1  13      903.86     1044.78    195.95 o
   2   1  13      233.31       57.14    171.69 o
   3   1  13     1774.29     2291.08    417.65 o
   4   1  13        1.93       10.12    154.43 o
   5   1  13      712.93      680.38    276.76 o
  -7   2  13        9.97       91.49    260.85 o
  -6   2  13     1327.17     1753.29    246.38 o
  -5   2  13      747.54      923.44    224.66 o
  -4   2  13     3225.48     3584.01    300.89 o
  -3   2  13     1161.66     1183.34    360.50 o
  -2   2  13     1298.75     1057.62    207.60 o
  -1   2  13     1585.33     1770.22    301.99 o
   0   2  13      332.59      243.76    176.21 o
   1   2  13      851.22     1117.39    206.65 o
   2   2  13       46.56      -48.81    279.69 o
   3   2  13        2.88     -153.63    153.63 o
   4   2  13      200.44      432.18    187.55 o
   5   2  13      747.47      581.36    269.01 o
  -7   3  13      103.09      562.31    287.64 o
  -6   3  13        8.74       38.52    253.94 o
  -5   3  13      133.88      581.89    211.75 o
  -4   3  13       37.21       59.35    172.43 o
  -3   3  13      157.89      261.43    177.40 o
  -2   3  13      112.21      238.16    197.42 o
  -1   3  13      148.59       13.52    172.98 o
   0   3  13      149.10      240.55    171.51 o
   1   3  13        1.72       53.46    158.07 o
   2   3  13      101.72        9.29    165.86 o
   3   3  13       12.25     -148.98    148.98 o
   4   3  13        3.90      228.19    240.96 o
   5   3  13       14.26     -127.28    219.19 o
  -6   4  13     2407.32     2474.29    403.62 o
  -5   4  13      350.93      379.76    290.58 o
  -4   4  13     1767.55     1822.17    335.59 o
  -3   4  13     1517.04     1688.21    233.96 o
  -2   4  13      688.25      796.04    208.35 o
  -1   4  13     2192.21     1769.21    235.52 o
   0   4  13       42.96     -227.93    238.34 o
   1   4  13      974.33     1047.82    207.46 o
   2   4  13      713.34      929.51    371.18 o
   3   4  13       14.53     -129.17    222.12 o
   4   4  13     1343.54     1481.35    307.11 o
  -5   5  13      499.97      451.77    309.21 o
  -4   5  13        4.08     -221.07    221.07 o
  -3   5  13      136.54      214.97    171.18 o
  -2   5  13      170.62      310.37    242.22 o
  -1   5  13      200.50      232.29    126.22 o
   0   5  13      387.34      622.91    144.71 o
   1   5  13     1175.58     1094.91    182.94 o
   2   5  13      535.17      550.16    163.20 o
   3   5  13      401.59      568.28    169.40 o
   4   5  13        3.03       43.89    153.02 o
  -1   6  13      122.20       71.39    241.80 o
   0   6  13      605.44      678.39    174.21 o
   1   6  13       63.64      190.76    142.00 o
   2   6  13     1279.77     1491.33    323.76 o
   3   6  13      132.94      153.26    163.50 o
   0   7  13     1652.39     1436.76    262.31 o
   1   7  13      784.99     1253.37    257.71 o
   2   7  13      718.48      842.42    243.89 o
   0   8  13        2.12     -146.54    178.37 o
   1   8  13      215.91      336.63    207.05 o
 
